# Supplementary material for: The HIV-1 gp120/V3 modifies the response of uninfected CD4 T cells to antigen presentation: mapping of the specific transcriptional signature
Source: J Transl Med. 2011 Sep 24;9:160. doi: 10.1186/1479-5876-9-160 (PMC3203262; doi:10.1186/1479-5876-9-160)
Supplement: Additional file 1 — Gene annotation of IDs mapped by IPA. [file 1479-5876-9-160-S1.XLS]

## Sheet: All IDs (435)
© 2000-2010 Ingenuity Systems, Inc. All rights reserved.
Fold Change	p-value	ID	Notes	Symbol	Entrez Gene Name	Location	Type(s)	Drug(s)
-10,732	2,64E-02	204567_s_at		ABCG1	ATP-binding cassette, sub-family G (WHITE), member 1	Plasma Membrane	transporter
-2,034	1,56E-02	210006_at		ABHD14A	abhydrolase domain containing 14A	Cytoplasm	enzyme
2,914	4,49E-02	200727_s_at		ACTR2	ARP2 actin-related protein 2 homolog (yeast)	Plasma Membrane	other
2,002	9,50E-03	217419_x_at		AGRN	agrin	Plasma Membrane	other
6,276	7,74E-03	224499_s_at	D	AICDA	activation-induced cytidine deaminase	Cytoplasm	enzyme
7,479	4,43E-02	219841_at	D	AICDA	activation-induced cytidine deaminase	Cytoplasm	enzyme
-2,163	5,00E-02	201781_s_at		AIP	aryl hydrocarbon receptor interacting protein	Nucleus	transcription regulator
4,257	4,88E-03	212172_at		AK2	adenylate kinase 2	Cytoplasm	kinase
3,018	2,43E-02	235610_at		ALKBH8	alkB, alkylation repair homolog 8 (E. coli)	unknown	other
2,945	3,40E-02	233078_at		API5	apoptosis inhibitor 5	Cytoplasm	other
3,406	1,04E-02	1565651_at		ARF1	ADP-ribosylation factor 1	Cytoplasm	enzyme
2,086	3,50E-02	222508_s_at		ARGLU1	arginine and glutamate rich 1	unknown	other
2,296	2,41E-02	221135_s_at		ASTE1	asteroid homolog 1 (Drosophila)	unknown	other
2,685	1,86E-02	201242_s_at		ATP1B1	ATPase, Na+/K+ transporting, beta 1 polypeptide	Plasma Membrane	transporter
2,585	4,35E-02	203231_s_at		ATXN1	ataxin 1	Nucleus	other
2,342	3,42E-02	208079_s_at		AURKA	aurora kinase A	Nucleus	kinase	MLN8054
2,115	2,26E-02	221484_at		B4GALT5	UDP-Gal:betaGlcNAc beta 1,4- galactosyltransferase, polypeptide 5	Cytoplasm	enzyme
4,325	6,84E-03	222909_s_at		BAG4	BCL2-associated athanogene 4	Cytoplasm	other
3,234	1,30E-03	213336_at		BAZ1B	bromodomain adjacent to zinc finger domain, 1B	Nucleus	transcription regulator
2,935	4,16E-02	213016_at		BBX	bobby sox homolog (Drosophila)	Nucleus	other
2,489	4,60E-02	222891_s_at		BCL11A	B-cell CLL/lymphoma 11A (zinc finger protein)	Nucleus	transcription regulator
-2,176	3,14E-02	207004_at		BCL2	B-cell CLL/lymphoma 2	Cytoplasm	other	oblimersen, (-)-gossypol
2,562	1,88E-02	227920_at		BEND3	BEN domain containing 3	unknown	other
2,733	4,40E-02	202102_s_at		BRD4	bromodomain containing 4	Nucleus	kinase
9,117	6,04E-03	209642_at		BUB1	budding uninhibited by benzimidazoles 1 homolog (yeast)	Nucleus	kinase
5,930	1,94E-02	203755_at		BUB1B	budding uninhibited by benzimidazoles 1 homolog beta (yeast)	Nucleus	kinase
2,104	3,08E-02	227699_at		C14ORF149	chromosome 14 open reading frame 149	unknown	other
3,721	1,55E-03	217508_s_at		C18ORF25	chromosome 18 open reading frame 25	unknown	other
2,645	4,43E-02	228096_at		C1ORF151	chromosome 1 open reading frame 151	unknown	other
2,702	3,74E-02	214123_s_at		C4ORF10	chromosome 4 open reading frame 10	unknown	other
2,159	2,92E-02	242739_at		C6ORF201	chromosome 6 open reading frame 201	unknown	other
2,864	2,33E-02	235866_at		C9ORF85	chromosome 9 open reading frame 85	unknown	other
-2,167	3,44E-03	226382_at	D	CAMK1D	calcium/calmodulin-dependent protein kinase ID	Cytoplasm	kinase
2,263	4,84E-02	235626_at	D	CAMK1D	calcium/calmodulin-dependent protein kinase ID	Cytoplasm	kinase
2,257	3,42E-02	213812_s_at		CAMKK2	calcium/calmodulin-dependent protein kinase kinase 2, beta	Cytoplasm	kinase
2,727	1,34E-02	235221_at		CBLN3	cerebellin 3 precursor	Extracellular Space	other
2,980	2,64E-02	1555920_at		CBX3	chromobox homolog 3 (HP1 gamma homolog, Drosophila)	Nucleus	other
6,685	2,67E-02	226085_at		CBX5	chromobox homolog 5 (HP1 alpha homolog, Drosophila)	Nucleus	other
14,938	2,01E-03	1570571_at		CCDC91	coiled-coil domain containing 91	unknown	other
4,681	1,44E-04	214710_s_at		CCNB1	cyclin B1	Nucleus	other
2,447	1,01E-02	200951_s_at		CCND2	cyclin D2	Nucleus	other
2,211	5,06E-02	205692_s_at		CD38	CD38 molecule	Plasma Membrane	enzyme
2,484	1,83E-02	242974_at		CD47	CD47 molecule	Plasma Membrane	other
2,127	4,64E-02	206508_at		CD70	CD70 molecule	Extracellular Space	cytokine
3,874	8,90E-03	1554519_at		CD80	CD80 molecule	Plasma Membrane	transmembrane receptor	abatacept
3,319	2,01E-02	210559_s_at		CDC2	cell division cycle 2, G1 to S and G2 to M	Nucleus	kinase	flavopiridol
4,055	7,15E-03	202870_s_at		CDC20	cell division cycle 20 homolog (S. cerevisiae)	Nucleus	other
2,294	1,17E-03	224753_at		CDCA5	cell division cycle associated 5	Cytoplasm	other
5,012	1,13E-02	207828_s_at		CENPF	centromere protein F, 350/400ka (mitosin)	Nucleus	other
2,104	2,93E-02	1558953_s_at		CEP164	centrosomal protein 164kDa	unknown	other
-2,103	2,37E-02	203976_s_at		CHAF1A	chromatin assembly factor 1, subunit A (p150)	Nucleus	other
8,504	4,64E-02	201182_s_at		CHD4	chromodomain helicase DNA binding protein 4	Nucleus	enzyme
2,559	4,51E-02	229586_at		CHD9 (includes EG:80205)	chromodomain helicase DNA binding protein 9	Cytoplasm	other
-2,381	4,23E-03	209395_at		CHI3L1	chitinase 3-like 1 (cartilage glycoprotein-39)	Extracellular Space	enzyme
2,642	4,07E-02	1552845_at		CLDN15	claudin 15	Plasma Membrane	other
2,036	4,14E-02	218250_s_at		CNOT7	CCR4-NOT transcription complex, subunit 7	Nucleus	transcription regulator
4,751	6,04E-03	223281_s_at		COX15	COX15 homolog, cytochrome c oxidase assembly protein (yeast)	Cytoplasm	enzyme
-2,103	5,49E-03	232761_at		COX4I2	cytochrome c oxidase subunit IV isoform 2 (lung)	Cytoplasm	enzyme
2,550	1,63E-02	228365_at		CPNE8	copine VIII	unknown	other
2,241	3,37E-02	210070_s_at	D	CPT1B	carnitine palmitoyltransferase 1B (muscle)	Cytoplasm	enzyme
2,416	1,01E-03	210069_at	D	CPT1B	carnitine palmitoyltransferase 1B (muscle)	Cytoplasm	enzyme
2,191	5,41E-03	201160_s_at		CSDA	cold shock domain protein A	Nucleus	transcription regulator
4,399	2,66E-02	240221_at		CSNK1A1	casein kinase 1, alpha 1	Cytoplasm	kinase
3,438	3,16E-02	208862_s_at		CTNND1	catenin (cadherin-associated protein), delta 1	Nucleus	other
9,367	5,01E-02	1556323_at		CUGBP2	CUG triplet repeat, RNA binding protein 2	Nucleus	other
6,189	8,58E-04	232466_at		CUL4A	cullin 4A	Nucleus	other
-2,492	4,20E-02	203917_at		CXADR	coxsackie virus and adenovirus receptor	Plasma Membrane	transmembrane receptor
7,473	2,40E-02	210163_at		CXCL11	chemokine (C-X-C motif) ligand 11	Extracellular Space	cytokine
2,084	2,53E-02	219355_at		CXORF57	chromosome X open reading frame 57	unknown	other
2,300	8,99E-04	1554335_at		CYTH4	cytohesin 4	Cytoplasm	other
2,053	1,92E-02	222889_at		DCLRE1B	DNA cross-link repair 1B (PSO2 homolog, S. cerevisiae)	Nucleus	other
3,000	3,95E-02	200702_s_at		DDX24	DEAD (Asp-Glu-Ala-Asp) box polypeptide 24	Nucleus	enzyme
2,588	1,59E-03	1554085_at		DDX51	DEAD (Asp-Glu-Ala-Asp) box polypeptide 51	unknown	enzyme
6,851	3,32E-02	200862_at		DHCR24	24-dehydrocholesterol reductase	Cytoplasm	enzyme
2,036	1,95E-02	219364_at		DHX58	DEXH (Asp-Glu-X-His) box polypeptide 58	Cytoplasm	enzyme
7,324	2,67E-02	213229_at		DICER1	dicer 1, ribonuclease type III	Cytoplasm	enzyme
4,284	6,56E-03	227597_at		DIS3L2	DIS3 mitotic control homolog (S. cerevisiae)-like 2	unknown	enzyme
2,064	7,11E-03	220572_at		DKFZP547G183	hypothetical LOC55525	unknown	other
3,117	3,74E-03	229715_at		DKFZP686O24166	hypothetical protein DKFZp686O24166	unknown	other
3,903	6,47E-03	203764_at		DLGAP5	discs, large (Drosophila) homolog-associated protein 5	Nucleus	phosphatase
4,095	2,56E-02	203881_s_at		DMD	dystrophin	Plasma Membrane	other
9,865	1,93E-02	1558080_s_at		DNAJC3	DnaJ (Hsp40) homolog, subfamily C, member 3	Cytoplasm	other
4,580	9,45E-03	215135_at		DNPEP	aspartyl aminopeptidase	Cytoplasm	peptidase
2,297	2,23E-02	214663_at		DSTYK	dual serine/threonine and tyrosine protein kinase	Cytoplasm	kinase
2,570	4,33E-02	218585_s_at		DTL	denticleless homolog (Drosophila)	Nucleus	other
2,646	2,07E-03	204015_s_at	D	DUSP4	dual specificity phosphatase 4	Nucleus	phosphatase
4,445	5,78E-03	204014_at	D	DUSP4	dual specificity phosphatase 4	Nucleus	phosphatase
-2,243	5,52E-03	218935_at		EHD3	EH-domain containing 3	Cytoplasm	other
3,430	4,50E-03	201143_s_at		EIF2S1	eukaryotic translation initiation factor 2, subunit 1 alpha, 35kDa	Cytoplasm	translation regulator
2,293	2,16E-04	242550_at	D	EIF3B	eukaryotic translation initiation factor 3, subunit B	Cytoplasm	translation regulator
3,451	4,71E-02	236274_at	D	EIF3B	eukaryotic translation initiation factor 3, subunit B	Cytoplasm	translation regulator
3,469	1,17E-02	215190_at		EIF3M	eukaryotic translation initiation factor 3, subunit M	unknown	other
3,088	4,59E-02	214805_at		EIF4A1	eukaryotic translation initiation factor 4A, isoform 1	Cytoplasm	translation regulator
5,718	1,13E-02	204077_x_at		ENTPD4	ectonucleoside triphosphate diphosphohydrolase 4	Cytoplasm	enzyme
-2,451	9,05E-03	396_f_at		EPOR	erythropoietin receptor	Plasma Membrane	transmembrane receptor	darbepoetin alfa, continuous erythropoietin receptor activator, EPO
4,433	1,26E-02	231926_at		EPS15L1	epidermal growth factor receptor pathway substrate 15-like 1	Plasma Membrane	other
3,390	4,72E-02	214802_at		EXOC7	exocyst complex component 7	Plasma Membrane	transporter
12,180	3,09E-02	204713_s_at		F5	coagulation factor V (proaccelerin, labile factor)	Plasma Membrane	other	drotrecogin alfa, antithrombin alfa
4,961	1,75E-02	1552323_s_at		FAM122C (includes EG:159091)	family with sequence similarity 122C	unknown	other
2,243	2,97E-02	217966_s_at		FAM129A	family with sequence similarity 129, member A	unknown	other
-2,538	9,85E-03	221710_x_at		FAM176B	family with sequence similarity 176, member B	unknown	other
-2,339	4,65E-02	222729_at		FBXW7	F-box and WD repeat domain containing 7	Nucleus	transcription regulator
-4,887	9,94E-03	205237_at		FCN1	ficolin (collagen/fibrinogen domain containing) 1	Extracellular Space	other
6,406	4,54E-02	215602_at		FGD2	FYVE, RhoGEF and PH domain containing 2	Cytoplasm	other
2,664	8,36E-04	219910_at		FICD	FIC domain containing	unknown	other
5,252	2,26E-03	1553145_at		FLJ39653	hypothetical FLJ39653	unknown	other
2,372	1,46E-02	236046_at		FLJ44896	FLJ44896 protein	unknown	other
8,016	3,33E-02	218618_s_at	D	FNDC3B	fibronectin type III domain containing 3B	unknown	other
10,470	3,83E-02	242029_at	D	FNDC3B	fibronectin type III domain containing 3B	unknown	other
2,829	1,35E-02	223254_s_at		G2E3	G2/M-phase specific E3 ubiquitin ligase	unknown	enzyme
14,780	8,21E-03	202191_s_at		GAS7	growth arrest-specific 7	Cytoplasm	transcription regulator
3,089	7,38E-03	205505_at		GCNT1	glucosaminyl (N-acetyl) transferase 1, core 2 (beta-1,6-N-acetylglucosaminyltransferase)	Cytoplasm	enzyme
2,372	1,99E-02	235413_at		GGCX	gamma-glutamyl carboxylase	Cytoplasm	enzyme
7,728	4,59E-02	215352_at		GIMAP5	GTPase, IMAP family member 5	Cytoplasm	other
3,157	3,45E-02	35436_at		GOLGA2	golgi autoantigen, golgin subfamily a, 2	Cytoplasm	other
9,110	1,39E-02	236862_at		GOPC	golgi associated PDZ and coiled-coil motif containing	Cytoplasm	transporter
4,849	2,65E-02	225420_at		GPAM	glycerol-3-phosphate acyltransferase, mitochondrial	Cytoplasm	enzyme
2,600	4,31E-02	243985_at		GTF2A2	general transcription factor IIA, 2, 12kDa	Nucleus	transcription regulator
5,445	3,28E-02	204318_s_at		GTSE1	G-2 and S-phase expressed 1	Cytoplasm	other
-2,229	2,13E-02	220491_at		HAMP	hepcidin antimicrobial peptide	Extracellular Space	other
5,576	4,36E-02	206834_at		HBD	hemoglobin, delta	Cytoplasm	transporter
4,016	3,61E-02	213515_x_at		HBG2	hemoglobin, gamma G	Cytoplasm	other
2,332	3,41E-03	1559050_at		HCG27	HLA complex group 27	unknown	other
9,782	4,58E-02	227347_x_at		HES4	hairy and enhancer of split 4 (Drosophila)	unknown	other
2,450	1,45E-02	212966_at		HIC2	hypermethylated in cancer 2	Nucleus	other
-2,006	3,12E-02	211142_x_at		HLA-DOA	major histocompatibility complex, class II, DO alpha	Plasma Membrane	transmembrane receptor
2,672	1,45E-02	202540_s_at	D	HMGCR	3-hydroxy-3-methylglutaryl-Coenzyme A reductase	Cytoplasm	enzyme	aspirin/pravastatin, pitavastatin, lovastatin/niacin, ezetimibe/simvastatin, amlodipine/atorvastatin, fluvastatin, cerivastatin, atorvastatin, pravastatin, simvastatin, lovastatin, rosuvastatin
2,928	9,13E-03	202539_s_at	D	HMGCR	3-hydroxy-3-methylglutaryl-Coenzyme A reductase	Cytoplasm	enzyme	aspirin/pravastatin, pitavastatin, lovastatin/niacin, ezetimibe/simvastatin, amlodipine/atorvastatin, fluvastatin, cerivastatin, atorvastatin, pravastatin, simvastatin, lovastatin, rosuvastatin
3,489	9,32E-03	207165_at		HMMR	hyaluronan-mediated motility receptor (RHAMM)	Plasma Membrane	other
5,732	2,57E-02	202072_at		HNRNPL	heterogeneous nuclear ribonucleoprotein L	Nucleus	other
2,987	4,39E-02	1552623_at		HSH2D (includes EG:84941)	hematopoietic SH2 domain containing	Cytoplasm	other
3,582	3,16E-02	202581_at		HSPA1A	heat shock 70kDa protein 1A	Cytoplasm	other
2,478	2,31E-02	213931_at		ID2	inhibitor of DNA binding 2, dominant negative helix-loop-helix protein	Nucleus	transcription regulator
2,566	3,81E-02	1555037_a_at		IDH1	isocitrate dehydrogenase 1 (NADP+), soluble	Cytoplasm	enzyme
3,059	1,77E-02	220704_at	D	IKZF1	IKAROS family zinc finger 1 (Ikaros)	Nucleus	transcription regulator
7,640	4,63E-02	1565818_s_at	D	IKZF1	IKAROS family zinc finger 1 (Ikaros)	Nucleus	transcription regulator
2,564	3,56E-02	207539_s_at		IL4	interleukin 4	Extracellular Space	cytokine
2,045	3,56E-02	218819_at		INTS6	integrator complex subunit 6	Nucleus	enzyme
2,294	3,76E-02	208436_s_at		IRF7	interferon regulatory factor 7	Nucleus	transcription regulator
2,068	7,06E-03	227514_at		ITPRIPL2	inositol 1,4,5-triphosphate receptor interacting protein-like 2	unknown	other
3,650	3,15E-02	216268_s_at		JAG1	jagged 1 (Alagille syndrome)	Extracellular Space	growth factor
2,579	1,58E-02	239585_at		KAT2B	K(lysine) acetyltransferase 2B	Nucleus	transcription regulator
2,103	2,67E-03	41386_i_at	D	KDM6B	lysine (K)-specific demethylase 6B	unknown	other
3,001	5,02E-02	1556066_at	D	KDM6B	lysine (K)-specific demethylase 6B	unknown	other
3,829	2,28E-02	1556067_a_at	D	KDM6B	lysine (K)-specific demethylase 6B	unknown	other
2,376	2,61E-02	212057_at		KIAA0182	KIAA0182	unknown	other
5,227	1,89E-02	236368_at		KIAA0368	KIAA0368	Cytoplasm	other
2,682	2,24E-02	223161_at		KIAA1147	KIAA1147	unknown	other
3,605	3,97E-02	204444_at		KIF11	kinesin family member 11	Nucleus	other
4,527	1,50E-02	219306_at		KIF15	kinesin family member 15	Nucleus	other
4,650	3,98E-03	218355_at		KIF4A	kinesin family member 4A	Nucleus	other
7,237	1,24E-02	209212_s_at		KLF5	Kruppel-like factor 5 (intestinal)	Nucleus	transcription regulator
2,068	7,81E-03	225961_at		KLHDC5	kelch domain containing 5	unknown	other
2,309	2,13E-02	219354_at		KLHL26	kelch-like 26 (Drosophila)	unknown	other
-2,134	3,94E-02	214470_at		KLRB1	killer cell lectin-like receptor subfamily B, member 1	Plasma Membrane	transmembrane receptor
2,216	4,36E-02	202057_at		KPNA1	karyopherin alpha 1 (importin alpha 5)	Nucleus	transporter
3,104	1,54E-03	232441_at		KRR1	KRR1, small subunit (SSU) processome component, homolog (yeast)	Nucleus	other
5,634	1,43E-02	202067_s_at	D	LDLR	low density lipoprotein receptor	Plasma Membrane	transporter
8,207	2,47E-02	202068_s_at	D	LDLR	low density lipoprotein receptor	Plasma Membrane	transporter
-2,042	1,09E-02	210732_s_at		LGALS8	lectin, galactoside-binding, soluble, 8	Extracellular Space	other
2,036	4,04E-02	205266_at		LIF	leukemia inhibitory factor (cholinergic differentiation factor)	Extracellular Space	cytokine
2,411	2,60E-02	241957_x_at		LIN7B	lin-7 homolog B (C. elegans)	Cytoplasm	other
4,455	4,91E-02	239214_at		LOC100130458	hypothetical LOC100130458	unknown	other
4,114	5,09E-02	1556026_at		LOC100131434	hypothetical LOC100131434	unknown	other
2,214	1,63E-02	215287_at		LOC100288939	similar to hCG1987955	unknown	other
2,379	3,09E-02	1558969_a_at		LOC132241	ribosomal protein L32 pseudogene 3	unknown	other
3,013	4,88E-02	1555892_s_at		LOC253039	hypothetical LOC253039	unknown	other
2,223	4,14E-02	235584_at		LOC285033	hypothetical protein LOC285033	unknown	other
2,260	4,89E-02	230179_at		LOC285812	hypothetical protein LOC285812	unknown	other
-2,656	1,49E-02	230840_at		LOC388588	hypothetical protein LOC388588	unknown	other
2,197	2,47E-02	239313_at		LOC401320	hypothetical LOC401320	unknown	other
2,711	5,68E-03	227106_at		LOC440104	hypothetical LOC440104	unknown	other
2,611	1,81E-02	1558028_x_at		LOC647979	hypothetical LOC647979	unknown	other
-2,041	2,99E-02	78047_s_at		LOC729580	hypothetical LOC729580	unknown	other
4,323	7,75E-03	1557360_at		LRPPRC	leucine-rich PPR-motif containing	Cytoplasm	other
-2,687	4,20E-02	229561_at		LRRC16B	leucine rich repeat containing 16B	unknown	other
4,861	1,69E-02	212529_at		LSM12	LSM12 homolog (S. cerevisiae)	unknown	other
-1,994	8,57E-03	213975_s_at		LYZ	lysozyme (renal amyloidosis)	Extracellular Space	enzyme
2,119	1,79E-02	201670_s_at	D	MARCKS (includes EG:4082)	myristoylated alanine-rich protein kinase C substrate	Plasma Membrane	other
3,163	2,64E-02	213002_at	D	MARCKS (includes EG:4082)	myristoylated alanine-rich protein kinase C substrate	Plasma Membrane	other
2,175	2,11E-02	222036_s_at		MCM4	minichromosome maintenance complex component 4	Nucleus	enzyme
3,608	6,68E-03	225452_at		MED1	mediator complex subunit 1	Nucleus	transcription regulator
4,406	2,23E-02	236241_at		MED31	mediator complex subunit 31	Nucleus	other
2,413	2,97E-02	218624_s_at		MGC2752	hypothetical LOC65996	unknown	other
5,016	5,37E-03	212022_s_at		MKI67	antigen identified by monoclonal antibody Ki-67	Nucleus	other
2,240	3,97E-02	200616_s_at		MLEC	malectin	Plasma Membrane	other
6,715	2,67E-02	1563321_s_at		MLLT10	myeloid/lymphoid or mixed-lineage leukemia (trithorax homolog, Drosophila); translocated to, 10	Nucleus	transcription regulator
3,340	8,93E-03	244523_at		MMD	monocyte to macrophage differentiation-associated	Plasma Membrane	other
-3,198	2,37E-02	228097_at	D	MYLIP	myosin regulatory light chain interacting protein	Cytoplasm	enzyme
-2,668	7,73E-03	223130_s_at	D	MYLIP	myosin regulatory light chain interacting protein	Cytoplasm	enzyme
-2,526	1,47E-02	223129_x_at	D	MYLIP	myosin regulatory light chain interacting protein	Cytoplasm	enzyme
4,151	3,17E-02	236022_at		MYO19	myosin XIX	unknown	other
3,298	9,99E-03	244654_at		MYO1G	myosin IG	Cytoplasm	other
-3,792	1,51E-02	201798_s_at		MYOF	myoferlin	Nucleus	other
2,473	2,87E-03	243296_at		NAMPT	nicotinamide phosphoribosyltransferase	Extracellular Space	cytokine
6,645	3,15E-02	222837_s_at		NARG1	NMDA receptor regulated 1	Nucleus	transcription regulator
2,071	3,57E-02	218662_s_at		NCAPG (includes EG:64151)	non-SMC condensin I complex, subunit G	Nucleus	other
-1,977	5,74E-03	210720_s_at		NECAB3	N-terminal EF-hand calcium binding protein 3	Cytoplasm	other
4,120	4,70E-02	215092_s_at	D	NFAT5	nuclear factor of activated T-cells 5, tonicity-responsive	Nucleus	transcription regulator
17,993	5,09E-02	208003_s_at	D	NFAT5	nuclear factor of activated T-cells 5, tonicity-responsive	Nucleus	transcription regulator
2,159	1,77E-02	207492_at		NGLY1	N-glycanase 1	Cytoplasm	enzyme
69,990	4,30E-02	1559139_at		NOC2L	nucleolar complex associated 2 homolog (S. cerevisiae)	Nucleus	transcription regulator
2,560	4,52E-02	229422_at		NRD1	nardilysin (N-arginine dibasic convertase)	unknown	peptidase
10,141	3,84E-02	202600_s_at		NRIP1	nuclear receptor interacting protein 1	Nucleus	transcription regulator
17,193	2,72E-02	230200_at		NSUN6	NOL1/NOP2/Sun domain family, member 6	unknown	enzyme
9,682	4,17E-03	222424_s_at		NUCKS1	nuclear casein kinase and cyclin-dependent kinase substrate 1	Nucleus	kinase
2,254	1,23E-02	218039_at		NUSAP1	nucleolar and spindle associated protein 1	Nucleus	other
2,765	4,64E-02	238327_at		ODF3B	outer dense fiber of sperm tails 3B	unknown	enzyme
2,566	5,44E-03	228245_s_at		OVOS2	ovostatin 2	unknown	other
4,130	4,94E-02	230100_x_at		PAK1	p21 protein (Cdc42/Rac)-activated kinase 1	Cytoplasm	kinase
2,490	4,42E-02	215374_at		PAPOLA	poly(A) polymerase alpha	Nucleus	enzyme
4,115	4,24E-02	219148_at		PBK	PDZ binding kinase	Cytoplasm	kinase
4,624	2,48E-02	204524_at		PDPK1	3-phosphoinositide dependent protein kinase-1	Cytoplasm	kinase
2,021	4,43E-03	220865_s_at		PDSS1	prenyl (decaprenyl) diphosphate synthase, subunit 1	unknown	enzyme
3,416	4,78E-02	1560013_at		PDXDC1	pyridoxal-dependent decarboxylase domain containing 1	unknown	other
3,112	3,86E-02	213469_at		PGAP1	post-GPI attachment to proteins 1	Cytoplasm	enzyme
2,934	5,05E-02	229553_at		PGM2L1	phosphoglucomutase 2-like 1	unknown	enzyme
-7,967	1,11E-02	219891_at		PGPEP1	pyroglutamyl-peptidase I	Cytoplasm	peptidase
2,079	4,20E-02	232279_at		PHF15	PHD finger protein 15	unknown	other
7,155	3,09E-02	212249_at		PIK3R1	phosphoinositide-3-kinase, regulatory subunit 1 (alpha)	Cytoplasm	kinase
-2,177	2,04E-02	238649_at		PITPNC1	phosphatidylinositol transfer protein, cytoplasmic 1	Cytoplasm	transporter
7,424	2,39E-02	239392_s_at		POGK	pogo transposable element with KRAB domain	Nucleus	other
-2,181	3,47E-02	216026_s_at		POLE	polymerase (DNA directed), epsilon	Nucleus	enzyme	nelarabine, gemcitabine, clofarabine, trifluridine
2,567	4,43E-02	209433_s_at		PPAT	phosphoribosyl pyrophosphate amidotransferase	Cytoplasm	enzyme	6-mercaptopurine, thioguanine, azathioprine
2,658	6,80E-04	244011_at		PPM1K	protein phosphatase 1K (PP2C domain containing)	unknown	phosphatase
-2,202	2,54E-02	228222_at		PPP1CB	protein phosphatase 1, catalytic subunit, beta isoform	Cytoplasm	phosphatase
4,017	3,06E-02	201702_s_at		PPP1R10	protein phosphatase 1, regulatory (inhibitor) subunit 10	Nucleus	other
-2,891	1,93E-02	202884_s_at		PPP2R1B	protein phosphatase 2 (formerly 2A), regulatory subunit A, beta isoform	unknown	phosphatase
-2,310	1,26E-02	635_s_at		PPP2R5B	protein phosphatase 2, regulatory subunit B', beta isoform	Cytoplasm	phosphatase
-5,613	3,41E-02	212555_at		PRKAR1B	protein kinase, cAMP-dependent, regulatory, type I, beta	Cytoplasm	kinase
2,123	4,83E-03	218053_at		PRPF40A	PRP40 pre-mRNA processing factor 40 homolog A (S. cerevisiae)	Nucleus	other
3,658	2,04E-02	221734_at		PRRC1	proline-rich coiled-coil 1	unknown	other
3,362	1,61E-02	238738_at		PSMD7	proteasome (prosome, macropain) 26S subunit, non-ATPase, 7	Cytoplasm	other
-2,946	1,18E-02	235993_at		PSMF1	proteasome (prosome, macropain) inhibitor subunit 1 (PI31)	Cytoplasm	other
4,525	1,05E-02	215894_at		PTGDR	prostaglandin D2 receptor (DP)	Plasma Membrane	G-protein coupled receptor
-7,356	4,99E-02	1554376_s_at		PTPLA	protein tyrosine phosphatase-like (proline instead of catalytic arginine), member A	unknown	phosphatase
2,588	2,04E-02	1552274_at		PXK	PX domain containing serine/threonine kinase	Cytoplasm	kinase
2,746	1,91E-02	212263_at		QKI	quaking homolog, KH domain RNA binding (mouse)	Nucleus	other
2,685	1,43E-02	228708_at		RAB27B	RAB27B, member RAS oncogene family	Cytoplasm	enzyme
-2,286	3,58E-02	208730_x_at		RAB2A	RAB2A, member RAS oncogene family	Cytoplasm	enzyme
-2,080	4,30E-02	204214_s_at		RAB32	RAB32, member RAS oncogene family	Cytoplasm	other
2,031	2,54E-02	204547_at		RAB40B	RAB40B, member RAS oncogene family	Plasma Membrane	enzyme
12,079	4,23E-02	215342_s_at		RABGAP1L	RAB GTPase activating protein 1-like	unknown	other
2,087	4,55E-02	235253_at		RAD1	RAD1 homolog (S. pombe)	Nucleus	enzyme
5,793	3,51E-02	221830_at		RAP2A	RAP2A, member of RAS oncogene family	Cytoplasm	enzyme
8,278	4,80E-02	203096_s_at		RAPGEF2	Rap guanine nucleotide exchange factor (GEF) 2	Cytoplasm	other
-2,100	2,65E-02	1555760_a_at		RBM15	RNA binding motif protein 15	Nucleus	other
6,175	3,49E-02	227355_at		RBM26	RNA binding motif protein 26	unknown	other
14,499	1,86E-02	227223_at		RBM39	RNA binding motif protein 39	Nucleus	transcription regulator
2,965	2,76E-02	228304_at		RBM43	RNA binding motif protein 43	unknown	other
2,150	5,10E-02	227748_at		RBMXL1	RNA binding motif protein, X-linked-like 1	unknown	other
2,272	2,81E-02	218564_at		RFWD3	ring finger and WD repeat domain 3	unknown	other
-2,065	5,05E-02	233781_s_at		RIF1	RAP1 interacting factor homolog (yeast)	Nucleus	other
2,579	1,04E-02	225978_at		RIMKLB	ribosomal modification protein rimK-like family member B	unknown	other
-2,558	5,02E-02	230239_at		ROCK1	Rho-associated, coiled-coil containing protein kinase 1	Cytoplasm	kinase
2,437	5,25E-03	241803_s_at		RP11-160N1.10	hypothetical LOC401522	unknown	other
2,105	3,79E-02	214291_at		RPL17	ribosomal protein L17	Cytoplasm	other
2,693	2,04E-02	227005_at		RPP14	ribonuclease P/MRP 14kDa subunit	Nucleus	enzyme
2,782	1,97E-02	215032_at		RREB1	ras responsive element binding protein 1	Nucleus	transcription regulator
2,799	8,71E-03	201890_at	D	RRM2	ribonucleotide reductase M2	Nucleus	enzyme	gemcitabine, triapine, hydroxyurea, fludarabine phosphate
2,921	1,04E-02	209773_s_at	D	RRM2	ribonucleotide reductase M2	Nucleus	enzyme	gemcitabine, triapine, hydroxyurea, fludarabine phosphate
2,947	2,22E-02	222540_s_at		RSF1	remodeling and spacing factor 1	Nucleus	transcription regulator
3,847	4,21E-02	219507_at		RSRC1	arginine/serine-rich coiled-coil 1	Nucleus	other
-3,120	4,73E-02	203535_at		S100A9	S100 calcium binding protein A9	Cytoplasm	other
2,444	3,20E-02	209146_at		SC4MOL	sterol-C4-methyl oxidase-like	Cytoplasm	enzyme
3,024	4,71E-02	212417_at		SCAMP1	secretory carrier membrane protein 1	Cytoplasm	transporter
4,779	4,53E-02	240830_at		SCARNA17 (includes EG:677769)	small Cajal body-specific RNA 17	unknown	other
-2,756	1,32E-02	223341_s_at		SCOC	short coiled-coil protein	Cytoplasm	other
2,106	4,56E-02	215114_at		SENP3	SUMO1/sentrin/SMT3 specific peptidase 3	Nucleus	peptidase
26,672	3,84E-02	1559025_at		SEPT9	septin 9	Cytoplasm	enzyme
2,906	4,67E-02	228129_at		SERBP1	SERPINE1 mRNA binding protein 1	Nucleus	other
8,970	2,65E-02	215780_s_at		SET	SET nuclear oncogene	Nucleus	phosphatase
-2,209	4,80E-02	213152_s_at		SFRS2B	splicing factor, arginine/serine-rich 2B	Nucleus	other
3,698	2,15E-02	231505_s_at		SFXN4	sideroflexin 4	Cytoplasm	transporter
3,563	5,83E-03	219493_at		SHCBP1	SHC SH2-domain binding protein 1	unknown	other
3,081	1,17E-02	1558331_at		SIRT2	sirtuin (silent mating type information regulation 2 homolog) 2 (S. cerevisiae)	Nucleus	transcription regulator
2,095	3,95E-02	217591_at		SKIL	SKI-like oncogene	Nucleus	transcription regulator
3,082	5,55E-03	207038_at		SLC16A6	solute carrier family 16, member 6 (monocarboxylic acid transporter 7)	Plasma Membrane	transporter
-2,053	5,08E-03	225305_at		SLC25A29	solute carrier family 25, member 29	Cytoplasm	transporter
3,005	4,27E-02	205097_at		SLC26A2	solute carrier family 26 (sulfate transporter), member 2	Plasma Membrane	transporter
2,521	1,29E-02	220091_at		SLC2A6	solute carrier family 2 (facilitated glucose transporter), member 6	Plasma Membrane	transporter
3,167	2,27E-02	229500_at		SLC30A9	solute carrier family 30 (zinc transporter), member 9	Nucleus	transporter
3,184	9,12E-03	212290_at		SLC7A1	solute carrier family 7 (cationic amino acid transporter, y+ system), member 1	Plasma Membrane	transporter
2,237	4,66E-02	201794_s_at		SMG7	Smg-7 homolog, nonsense mediated mRNA decay factor (C. elegans)	Nucleus	other
3,343	3,90E-02	232020_at		SMURF2	SMAD specific E3 ubiquitin protein ligase 2	Cytoplasm	enzyme
2,099	3,00E-02	229175_at		SMYD4	SET and MYND domain containing 4	unknown	other
2,730	1,33E-02	226149_at		SNHG11 (includes EG:128439)	small nucleolar RNA host gene 11 (non-protein coding)	unknown	other
4,734	4,38E-02	215224_at		SNORA21 (includes EG:619505)	small nucleolar RNA, H/ACA box 21	unknown	other
3,546	4,60E-02	241843_at		SNORA28	small nucleolar RNA, H/ACA box 28	unknown	other
5,910	3,13E-02	1566403_at		SNORA68	small nucleolar RNA, H/ACA box 68	unknown	other
2,303	1,36E-02	232931_at		SNRNP200	small nuclear ribonucleoprotein 200kDa (U5)	Nucleus	enzyme
10,494	4,81E-03	242146_at		SNRPA1	small nuclear ribonucleoprotein polypeptide A'	Nucleus	other
5,145	1,08E-02	201417_at		SOX4	SRY (sex determining region Y)-box 4	Nucleus	transcription regulator
2,063	3,84E-02	202864_s_at		SP100	SP100 nuclear antigen	Nucleus	transcription regulator
-4,189	7,90E-03	1570242_x_at		SPATA21	spermatogenesis associated 21	unknown	other
26,025	1,76E-02	217813_s_at		SPIN1	spindlin 1	Nucleus	other
7,009	1,42E-02	213577_at		SQLE	squalene epoxidase	Cytoplasm	enzyme
5,676	4,86E-03	201224_s_at		SRRM1	serine/arginine repetitive matrix 1	Nucleus	other
2,509	4,25E-02	202223_at		STT3A	STT3, subunit of the oligosaccharyltransferase complex, homolog A (S. cerevisiae)	Plasma Membrane	enzyme
2,429	3,54E-02	219156_at		SYNJ2BP	synaptojanin 2 binding protein	Cytoplasm	other
-2,682	4,74E-02	201815_s_at		TBC1D5	TBC1 domain family, member 5	unknown	other
3,841	4,60E-02	213311_s_at		TCF25	transcription factor 25 (basic helix-loop-helix)	Nucleus	transcription regulator
2,735	7,83E-03	212386_at		TCF4	transcription factor 4	Nucleus	transcription regulator
2,481	3,26E-02	202719_s_at		TES	testis derived transcript (3 LIM domains)	Plasma Membrane	other
2,494	2,98E-02	208541_x_at		TFAM	transcription factor A, mitochondrial	Cytoplasm	transcription regulator
2,782	2,17E-02	226320_at		THOC4	THO complex 4	Nucleus	transcription regulator
3,919	4,55E-02	222439_s_at		THRAP3	thyroid hormone receptor associated protein 3	Nucleus	transcription regulator
-2,159	6,92E-04	210166_at		TLR5	toll-like receptor 5	Plasma Membrane	transmembrane receptor
2,182	6,00E-03	213351_s_at		TMCC1	transmembrane and coiled-coil domain family 1	unknown	other
6,939	1,45E-02	222787_s_at		TMEM106B	transmembrane protein 106B	unknown	other
2,250	2,93E-02	233480_at		TMEM43	transmembrane protein 43	Nucleus	other
3,156	2,62E-02	231697_s_at		TMEM49	transmembrane protein 49	Plasma Membrane	other
2,135	4,87E-02	212282_at	D	TMEM97	transmembrane protein 97	Extracellular Space	other
3,534	1,16E-02	212279_at	D	TMEM97	transmembrane protein 97	Extracellular Space	other
2,636	4,42E-02	222474_s_at		TOMM22	translocase of outer mitochondrial membrane 22 homolog (yeast)	Cytoplasm	transporter
3,548	4,61E-02	201292_at		TOP2A	topoisomerase (DNA) II alpha 170kDa	Nucleus	enzyme	novobiocin, etoposide, CPI-0004Na, pixantrone, becatecarin, elsamitrucin, AQ4N, BN 80927, tafluposide, mitoxantrone, norfloxacin, dexrazoxane, tirapazamine, TAS-103, gatifloxacin, valrubicin, gemifloxacin, moxifloxacin, nemorubicin, nalidixic acid, epirubicin, doxorubicin, daunorubicin
3,283	4,88E-02	210052_s_at		TPX2	TPX2, microtubule-associated, homolog (Xenopus laevis)	Nucleus	other
2,080	1,96E-02	213575_at		TRA2A	transformer 2 alpha homolog (Drosophila)	Nucleus	other
2,250	4,84E-02	242473_at		TRAF4	TNF receptor-associated factor 4	Cytoplasm	other
2,550	5,59E-03	202124_s_at		TRAK2	trafficking protein, kinesin binding 2	Plasma Membrane	transporter
4,122	3,21E-02	213748_at		TRIM66	tripartite motif-containing 66	Nucleus	transcription regulator
2,284	3,32E-02	225178_at		TTC14	tetratricopeptide repeat domain 14	unknown	other
2,687	3,23E-02	222748_s_at		TXNL4B	thioredoxin-like 4B	Nucleus	enzyme
3,240	3,26E-02	217497_at		TYMP	thymidine phosphorylase	Extracellular Space	growth factor
3,692	1,69E-02	232141_at		U2AF1	U2 small nuclear RNA auxiliary factor 1	Nucleus	other
2,941	2,83E-03	202954_at		UBE2C	ubiquitin-conjugating enzyme E2C	Cytoplasm	enzyme
3,199	2,28E-03	1558088_a_at		UBE2I	ubiquitin-conjugating enzyme E2I (UBC9 homolog, yeast)	Nucleus	enzyme
4,852	5,01E-02	209088_s_at		UBN1	ubinuclein 1	Nucleus	transcription regulator
2,190	2,80E-02	210623_at		UBXN1	UBX domain protein 1	Cytoplasm	other
4,467	3,42E-02	221765_at		UGCG	UDP-glucose ceramide glucosyltransferase	Cytoplasm	enzyme	N-butyldeoxygalactonojirimycin, N-butyldeoxynojirimycin
6,331	3,45E-02	227740_at		UHMK1	U2AF homology motif (UHM) kinase 1	Nucleus	kinase
2,316	2,88E-02	220998_s_at		UNC93B1	unc-93 homolog B1 (C. elegans)	unknown	other
5,183	4,65E-03	222074_at		UROD	uroporphyrinogen decarboxylase	Cytoplasm	enzyme
2,371	1,99E-02	227256_at		USP31	ubiquitin specific peptidase 31	unknown	peptidase
2,057	1,94E-02	214843_s_at		USP33	ubiquitin specific peptidase 33	Cytoplasm	peptidase
2,044	2,24E-02	209725_at		UTP20	UTP20, small subunit (SSU) processome component, homolog (yeast)	Nucleus	other
4,086	1,19E-02	204376_at		VPRBP	Vpr (HIV-1) binding protein	unknown	other
2,753	3,69E-02	210102_at		VWA5A	von Willebrand factor A domain containing 5A	unknown	other
6,831	4,77E-02	205809_s_at		WASL (includes EG:8976)	Wiskott-Aldrich syndrome-like	Cytoplasm	other
2,042	2,56E-02	237208_at		WDR61	WD repeat domain 61	unknown	other
8,220	4,56E-02	242234_at		XAF1	XIAP associated factor 1	Nucleus	other
2,776	9,93E-03	232077_s_at		YPEL3	yippee-like 3 (Drosophila)	unknown	other
4,735	1,49E-02	208087_s_at		ZBP1	Z-DNA binding protein 1	unknown	other
8,292	1,41E-02	204182_s_at		ZBTB43	zinc finger and BTB domain containing 43	Nucleus	other
8,659	4,34E-02	205787_x_at		ZC3H11A	zinc finger CCCH-type containing 11A	unknown	other
4,705	2,34E-02	231899_at		ZC3H12C	zinc finger CCCH-type containing 12C	unknown	other
12,721	5,09E-02	222816_s_at		ZCCHC2	zinc finger, CCHC domain containing 2	Cytoplasm	other
3,842	2,29E-02	232911_at		ZFP14	zinc finger protein 14 homolog (mouse)	Nucleus	other
6,503	5,04E-02	224631_at		ZFP91	zinc finger protein 91 homolog (mouse)	Nucleus	transcription regulator
2,104	3,57E-02	33148_at		ZFR	zinc finger RNA binding protein	Nucleus	other
2,091	1,28E-02	226344_at		ZMAT1	zinc finger, matrin type 1	unknown	other
2,830	1,25E-03	202049_s_at		ZMYM4	zinc finger, MYM-type 4	unknown	other
2,451	4,59E-02	203318_s_at		ZNF148	zinc finger protein 148	Nucleus	transcription regulator
3,888	2,28E-02	206314_at		ZNF167	zinc finger protein 167	Nucleus	transcription regulator
6,289	6,12E-03	216983_s_at		ZNF224	zinc finger protein 224	Nucleus	other
-2,161	1,14E-02	1558722_at		ZNF252	zinc finger protein 252	unknown	other
2,021	3,55E-02	222619_at		ZNF281	zinc finger protein 281	Nucleus	transcription regulator
4,669	1,79E-02	233169_at		ZNF350	zinc finger protein 350	Nucleus	transcription regulator
-2,056	3,48E-02	223589_at		ZNF416	zinc finger protein 416	Nucleus	other
2,674	2,98E-02	215012_at		ZNF451	zinc finger protein 451	Nucleus	other
3,813	2,43E-02	235729_at		ZNF514	zinc finger protein 514	Nucleus	other
2,807	4,24E-02	220617_s_at		ZNF532	zinc finger protein 532	unknown	other
13,787	1,41E-02	235179_at		ZNF641	zinc finger protein 641	unknown	other
3,224	4,91E-02	1554770_x_at		ZNF785	zinc finger protein 785	unknown	other
2,398	3,01E-02	226764_at		ZNF827	zinc finger protein 827	unknown	other
2,683	4,20E-03	217593_at		ZSCAN18	zinc finger and SCAN domain containing 18	unknown	other
2,381	2,17E-03	204026_s_at		ZWINT (includes EG:11130)	ZW10 interactor	Nucleus	other
-34,516	1,92E-02	232081_at
-2,796	4,21E-02	243388_at
-2,780	4,03E-02	243626_at
-2,215	3,48E-02	232779_at
-2,212	3,95E-02	1560680_at
-2,114	1,22E-02	230921_s_at
2,024	1,12E-02	235796_at
2,050	5,05E-03	230805_at
2,081	1,34E-02	230998_at
2,087	2,09E-02	238156_at
2,096	3,40E-02	230856_at
2,113	4,62E-02	235288_at
2,127	3,44E-02	1569538_at
2,133	7,37E-04	1558237_x_at
2,148	5,08E-02	240216_at
2,157	4,73E-02	216175_at
2,158	3,53E-02	231207_at
2,161	8,71E-03	229647_at
2,287	2,52E-02	229548_at
2,341	3,95E-03	224185_at
2,343	2,24E-02	238910_at
2,413	4,28E-02	230048_at
2,534	1,18E-02	1562848_at
2,555	7,49E-03	240232_at
2,562	1,14E-02	238097_at
2,621	2,44E-02	1565804_at
2,627	4,99E-02	1570227_at
2,688	3,34E-02	243798_at
2,693	7,33E-04	240481_at
2,728	3,13E-02	242839_at
2,741	2,93E-02	229795_at
2,742	3,11E-02	217152_at
2,791	4,02E-02	240229_at
2,796	4,67E-02	240066_at
2,845	4,57E-02	1563792_at
2,889	4,39E-02	225239_at
2,950	3,31E-02	238775_at
2,970	2,06E-03	240991_at
2,970	4,25E-02	241489_at
3,024	1,64E-02	236346_at
3,128	2,66E-03	216614_at
3,150	9,24E-03	240721_at
3,292	2,86E-02	236974_at
3,375	3,96E-02	1557193_at
3,416	4,09E-02	236334_at
3,469	2,66E-02	228273_at
3,475	3,85E-02	241849_at
3,550	5,41E-05	232072_at
3,695	4,27E-02	237625_s_at
3,797	4,47E-02	237943_at
3,834	1,62E-02	243498_at
4,044	5,98E-03	243037_at
4,050	4,20E-02	1555978_s_at
4,490	3,54E-02	1556007_s_at
4,495	1,24E-02	236659_x_at
4,511	1,22E-03	1557744_at
4,556	3,51E-02	236428_at
4,687	1,93E-02	241824_at
4,751	1,70E-02	1556338_at
5,858	3,63E-03	242059_at
6,813	1,14E-02	235229_at
6,831	3,91E-02	1557410_at
6,952	2,10E-02	230651_at
8,296	3,95E-02	233309_at
9,268	3,63E-02	1564776_at
11,805	1,55E-02	236149_at
16,224	5,97E-03	232095_at
18,489	3,67E-03	230392_at

## Sheet: Mapped IDs by IPA (367)
© 2000-2010 Ingenuity Systems, Inc. All rights reserved.
Fold Change	p-value	ID	Notes	Symbol	Entrez Gene Name	Location	Type(s)	Drug(s)
-10,732	2,64E-02	204567_s_at		ABCG1	ATP-binding cassette, sub-family G (WHITE), member 1	Plasma Membrane	transporter
-2,034	1,56E-02	210006_at		ABHD14A	abhydrolase domain containing 14A	Cytoplasm	enzyme
2,914	4,49E-02	200727_s_at		ACTR2	ARP2 actin-related protein 2 homolog (yeast)	Plasma Membrane	other
2,002	9,50E-03	217419_x_at		AGRN	agrin	Plasma Membrane	other
6,276	7,74E-03	224499_s_at	D	AICDA	activation-induced cytidine deaminase	Cytoplasm	enzyme
7,479	4,43E-02	219841_at	D	AICDA	activation-induced cytidine deaminase	Cytoplasm	enzyme
-2,163	5,00E-02	201781_s_at		AIP	aryl hydrocarbon receptor interacting protein	Nucleus	transcription regulator
4,257	4,88E-03	212172_at		AK2	adenylate kinase 2	Cytoplasm	kinase
3,018	2,43E-02	235610_at		ALKBH8	alkB, alkylation repair homolog 8 (E. coli)	unknown	other
2,945	3,40E-02	233078_at		API5	apoptosis inhibitor 5	Cytoplasm	other
3,406	1,04E-02	1565651_at		ARF1	ADP-ribosylation factor 1	Cytoplasm	enzyme
2,086	3,50E-02	222508_s_at		ARGLU1	arginine and glutamate rich 1	unknown	other
2,296	2,41E-02	221135_s_at		ASTE1	asteroid homolog 1 (Drosophila)	unknown	other
2,685	1,86E-02	201242_s_at		ATP1B1	ATPase, Na+/K+ transporting, beta 1 polypeptide	Plasma Membrane	transporter
2,585	4,35E-02	203231_s_at		ATXN1	ataxin 1	Nucleus	other
2,342	3,42E-02	208079_s_at		AURKA	aurora kinase A	Nucleus	kinase	MLN8054
2,115	2,26E-02	221484_at		B4GALT5	UDP-Gal:betaGlcNAc beta 1,4- galactosyltransferase, polypeptide 5	Cytoplasm	enzyme
4,325	6,84E-03	222909_s_at		BAG4	BCL2-associated athanogene 4	Cytoplasm	other
3,234	1,30E-03	213336_at		BAZ1B	bromodomain adjacent to zinc finger domain, 1B	Nucleus	transcription regulator
2,935	4,16E-02	213016_at		BBX	bobby sox homolog (Drosophila)	Nucleus	other
2,489	4,60E-02	222891_s_at		BCL11A	B-cell CLL/lymphoma 11A (zinc finger protein)	Nucleus	transcription regulator
-2,176	3,14E-02	207004_at		BCL2	B-cell CLL/lymphoma 2	Cytoplasm	other	oblimersen, (-)-gossypol
2,562	1,88E-02	227920_at		BEND3	BEN domain containing 3	unknown	other
2,733	4,40E-02	202102_s_at		BRD4	bromodomain containing 4	Nucleus	kinase
9,117	6,04E-03	209642_at		BUB1	budding uninhibited by benzimidazoles 1 homolog (yeast)	Nucleus	kinase
5,930	1,94E-02	203755_at		BUB1B	budding uninhibited by benzimidazoles 1 homolog beta (yeast)	Nucleus	kinase
2,104	3,08E-02	227699_at		C14ORF149	chromosome 14 open reading frame 149	unknown	other
3,721	1,55E-03	217508_s_at		C18ORF25	chromosome 18 open reading frame 25	unknown	other
2,645	4,43E-02	228096_at		C1ORF151	chromosome 1 open reading frame 151	unknown	other
2,702	3,74E-02	214123_s_at		C4ORF10	chromosome 4 open reading frame 10	unknown	other
2,159	2,92E-02	242739_at		C6ORF201	chromosome 6 open reading frame 201	unknown	other
2,864	2,33E-02	235866_at		C9ORF85	chromosome 9 open reading frame 85	unknown	other
-2,167	3,44E-03	226382_at	D	CAMK1D	calcium/calmodulin-dependent protein kinase ID	Cytoplasm	kinase
2,263	4,84E-02	235626_at	D	CAMK1D	calcium/calmodulin-dependent protein kinase ID	Cytoplasm	kinase
2,257	3,42E-02	213812_s_at		CAMKK2	calcium/calmodulin-dependent protein kinase kinase 2, beta	Cytoplasm	kinase
2,727	1,34E-02	235221_at		CBLN3	cerebellin 3 precursor	Extracellular Space	other
2,980	2,64E-02	1555920_at		CBX3	chromobox homolog 3 (HP1 gamma homolog, Drosophila)	Nucleus	other
6,685	2,67E-02	226085_at		CBX5	chromobox homolog 5 (HP1 alpha homolog, Drosophila)	Nucleus	other
14,938	2,01E-03	1570571_at		CCDC91	coiled-coil domain containing 91	unknown	other
4,681	1,44E-04	214710_s_at		CCNB1	cyclin B1	Nucleus	other
2,447	1,01E-02	200951_s_at		CCND2	cyclin D2	Nucleus	other
2,211	5,06E-02	205692_s_at		CD38	CD38 molecule	Plasma Membrane	enzyme
2,484	1,83E-02	242974_at		CD47	CD47 molecule	Plasma Membrane	other
2,127	4,64E-02	206508_at		CD70	CD70 molecule	Extracellular Space	cytokine
3,874	8,90E-03	1554519_at		CD80	CD80 molecule	Plasma Membrane	transmembrane receptor	abatacept
3,319	2,01E-02	210559_s_at		CDC2	cell division cycle 2, G1 to S and G2 to M	Nucleus	kinase	flavopiridol
4,055	7,15E-03	202870_s_at		CDC20	cell division cycle 20 homolog (S. cerevisiae)	Nucleus	other
2,294	1,17E-03	224753_at		CDCA5	cell division cycle associated 5	Cytoplasm	other
5,012	1,13E-02	207828_s_at		CENPF	centromere protein F, 350/400ka (mitosin)	Nucleus	other
2,104	2,93E-02	1558953_s_at		CEP164	centrosomal protein 164kDa	unknown	other
-2,103	2,37E-02	203976_s_at		CHAF1A	chromatin assembly factor 1, subunit A (p150)	Nucleus	other
8,504	4,64E-02	201182_s_at		CHD4	chromodomain helicase DNA binding protein 4	Nucleus	enzyme
2,559	4,51E-02	229586_at		CHD9 (includes EG:80205)	chromodomain helicase DNA binding protein 9	Cytoplasm	other
-2,381	4,23E-03	209395_at		CHI3L1	chitinase 3-like 1 (cartilage glycoprotein-39)	Extracellular Space	enzyme
2,642	4,07E-02	1552845_at		CLDN15	claudin 15	Plasma Membrane	other
2,036	4,14E-02	218250_s_at		CNOT7	CCR4-NOT transcription complex, subunit 7	Nucleus	transcription regulator
4,751	6,04E-03	223281_s_at		COX15	COX15 homolog, cytochrome c oxidase assembly protein (yeast)	Cytoplasm	enzyme
-2,103	5,49E-03	232761_at		COX4I2	cytochrome c oxidase subunit IV isoform 2 (lung)	Cytoplasm	enzyme
2,550	1,63E-02	228365_at		CPNE8	copine VIII	unknown	other
2,241	3,37E-02	210070_s_at	D	CPT1B	carnitine palmitoyltransferase 1B (muscle)	Cytoplasm	enzyme
2,416	1,01E-03	210069_at	D	CPT1B	carnitine palmitoyltransferase 1B (muscle)	Cytoplasm	enzyme
2,191	5,41E-03	201160_s_at		CSDA	cold shock domain protein A	Nucleus	transcription regulator
4,399	2,66E-02	240221_at		CSNK1A1	casein kinase 1, alpha 1	Cytoplasm	kinase
3,438	3,16E-02	208862_s_at		CTNND1	catenin (cadherin-associated protein), delta 1	Nucleus	other
9,367	5,01E-02	1556323_at		CUGBP2	CUG triplet repeat, RNA binding protein 2	Nucleus	other
6,189	8,58E-04	232466_at		CUL4A	cullin 4A	Nucleus	other
-2,492	4,20E-02	203917_at		CXADR	coxsackie virus and adenovirus receptor	Plasma Membrane	transmembrane receptor
7,473	2,40E-02	210163_at		CXCL11	chemokine (C-X-C motif) ligand 11	Extracellular Space	cytokine
2,084	2,53E-02	219355_at		CXORF57	chromosome X open reading frame 57	unknown	other
2,300	8,99E-04	1554335_at		CYTH4	cytohesin 4	Cytoplasm	other
2,053	1,92E-02	222889_at		DCLRE1B	DNA cross-link repair 1B (PSO2 homolog, S. cerevisiae)	Nucleus	other
3,000	3,95E-02	200702_s_at		DDX24	DEAD (Asp-Glu-Ala-Asp) box polypeptide 24	Nucleus	enzyme
2,588	1,59E-03	1554085_at		DDX51	DEAD (Asp-Glu-Ala-Asp) box polypeptide 51	unknown	enzyme
6,851	3,32E-02	200862_at		DHCR24	24-dehydrocholesterol reductase	Cytoplasm	enzyme
2,036	1,95E-02	219364_at		DHX58	DEXH (Asp-Glu-X-His) box polypeptide 58	Cytoplasm	enzyme
7,324	2,67E-02	213229_at		DICER1	dicer 1, ribonuclease type III	Cytoplasm	enzyme
4,284	6,56E-03	227597_at		DIS3L2	DIS3 mitotic control homolog (S. cerevisiae)-like 2	unknown	enzyme
2,064	7,11E-03	220572_at		DKFZP547G183	hypothetical LOC55525	unknown	other
3,117	3,74E-03	229715_at		DKFZP686O24166	hypothetical protein DKFZp686O24166	unknown	other
3,903	6,47E-03	203764_at		DLGAP5	discs, large (Drosophila) homolog-associated protein 5	Nucleus	phosphatase
4,095	2,56E-02	203881_s_at		DMD	dystrophin	Plasma Membrane	other
9,865	1,93E-02	1558080_s_at		DNAJC3	DnaJ (Hsp40) homolog, subfamily C, member 3	Cytoplasm	other
4,580	9,45E-03	215135_at		DNPEP	aspartyl aminopeptidase	Cytoplasm	peptidase
2,297	2,23E-02	214663_at		DSTYK	dual serine/threonine and tyrosine protein kinase	Cytoplasm	kinase
2,570	4,33E-02	218585_s_at		DTL	denticleless homolog (Drosophila)	Nucleus	other
2,646	2,07E-03	204015_s_at	D	DUSP4	dual specificity phosphatase 4	Nucleus	phosphatase
4,445	5,78E-03	204014_at	D	DUSP4	dual specificity phosphatase 4	Nucleus	phosphatase
-2,243	5,52E-03	218935_at		EHD3	EH-domain containing 3	Cytoplasm	other
3,430	4,50E-03	201143_s_at		EIF2S1	eukaryotic translation initiation factor 2, subunit 1 alpha, 35kDa	Cytoplasm	translation regulator
2,293	2,16E-04	242550_at	D	EIF3B	eukaryotic translation initiation factor 3, subunit B	Cytoplasm	translation regulator
3,451	4,71E-02	236274_at	D	EIF3B	eukaryotic translation initiation factor 3, subunit B	Cytoplasm	translation regulator
3,469	1,17E-02	215190_at		EIF3M	eukaryotic translation initiation factor 3, subunit M	unknown	other
3,088	4,59E-02	214805_at		EIF4A1	eukaryotic translation initiation factor 4A, isoform 1	Cytoplasm	translation regulator
5,718	1,13E-02	204077_x_at		ENTPD4	ectonucleoside triphosphate diphosphohydrolase 4	Cytoplasm	enzyme
-2,451	9,05E-03	396_f_at		EPOR	erythropoietin receptor	Plasma Membrane	transmembrane receptor	darbepoetin alfa, continuous erythropoietin receptor activator, EPO
4,433	1,26E-02	231926_at		EPS15L1	epidermal growth factor receptor pathway substrate 15-like 1	Plasma Membrane	other
3,390	4,72E-02	214802_at		EXOC7	exocyst complex component 7	Plasma Membrane	transporter
12,180	3,09E-02	204713_s_at		F5	coagulation factor V (proaccelerin, labile factor)	Plasma Membrane	other	drotrecogin alfa, antithrombin alfa
4,961	1,75E-02	1552323_s_at		FAM122C (includes EG:159091)	family with sequence similarity 122C	unknown	other
2,243	2,97E-02	217966_s_at		FAM129A	family with sequence similarity 129, member A	unknown	other
-2,538	9,85E-03	221710_x_at		FAM176B	family with sequence similarity 176, member B	unknown	other
-2,339	4,65E-02	222729_at		FBXW7	F-box and WD repeat domain containing 7	Nucleus	transcription regulator
-4,887	9,94E-03	205237_at		FCN1	ficolin (collagen/fibrinogen domain containing) 1	Extracellular Space	other
6,406	4,54E-02	215602_at		FGD2	FYVE, RhoGEF and PH domain containing 2	Cytoplasm	other
2,664	8,36E-04	219910_at		FICD	FIC domain containing	unknown	other
5,252	2,26E-03	1553145_at		FLJ39653	hypothetical FLJ39653	unknown	other
2,372	1,46E-02	236046_at		FLJ44896	FLJ44896 protein	unknown	other
8,016	3,33E-02	218618_s_at	D	FNDC3B	fibronectin type III domain containing 3B	unknown	other
10,470	3,83E-02	242029_at	D	FNDC3B	fibronectin type III domain containing 3B	unknown	other
2,829	1,35E-02	223254_s_at		G2E3	G2/M-phase specific E3 ubiquitin ligase	unknown	enzyme
14,780	8,21E-03	202191_s_at		GAS7	growth arrest-specific 7	Cytoplasm	transcription regulator
3,089	7,38E-03	205505_at		GCNT1	glucosaminyl (N-acetyl) transferase 1, core 2 (beta-1,6-N-acetylglucosaminyltransferase)	Cytoplasm	enzyme
2,372	1,99E-02	235413_at		GGCX	gamma-glutamyl carboxylase	Cytoplasm	enzyme
7,728	4,59E-02	215352_at		GIMAP5	GTPase, IMAP family member 5	Cytoplasm	other
3,157	3,45E-02	35436_at		GOLGA2	golgi autoantigen, golgin subfamily a, 2	Cytoplasm	other
9,110	1,39E-02	236862_at		GOPC	golgi associated PDZ and coiled-coil motif containing	Cytoplasm	transporter
4,849	2,65E-02	225420_at		GPAM	glycerol-3-phosphate acyltransferase, mitochondrial	Cytoplasm	enzyme
2,600	4,31E-02	243985_at		GTF2A2	general transcription factor IIA, 2, 12kDa	Nucleus	transcription regulator
5,445	3,28E-02	204318_s_at		GTSE1	G-2 and S-phase expressed 1	Cytoplasm	other
-2,229	2,13E-02	220491_at		HAMP	hepcidin antimicrobial peptide	Extracellular Space	other
5,576	4,36E-02	206834_at		HBD	hemoglobin, delta	Cytoplasm	transporter
4,016	3,61E-02	213515_x_at		HBG2	hemoglobin, gamma G	Cytoplasm	other
2,332	3,41E-03	1559050_at		HCG27	HLA complex group 27	unknown	other
9,782	4,58E-02	227347_x_at		HES4	hairy and enhancer of split 4 (Drosophila)	unknown	other
2,450	1,45E-02	212966_at		HIC2	hypermethylated in cancer 2	Nucleus	other
-2,006	3,12E-02	211142_x_at		HLA-DOA	major histocompatibility complex, class II, DO alpha	Plasma Membrane	transmembrane receptor
2,672	1,45E-02	202540_s_at	D	HMGCR	3-hydroxy-3-methylglutaryl-Coenzyme A reductase	Cytoplasm	enzyme	aspirin/pravastatin, pitavastatin, lovastatin/niacin, ezetimibe/simvastatin, amlodipine/atorvastatin, fluvastatin, cerivastatin, atorvastatin, pravastatin, simvastatin, lovastatin, rosuvastatin
2,928	9,13E-03	202539_s_at	D	HMGCR	3-hydroxy-3-methylglutaryl-Coenzyme A reductase	Cytoplasm	enzyme	aspirin/pravastatin, pitavastatin, lovastatin/niacin, ezetimibe/simvastatin, amlodipine/atorvastatin, fluvastatin, cerivastatin, atorvastatin, pravastatin, simvastatin, lovastatin, rosuvastatin
3,489	9,32E-03	207165_at		HMMR	hyaluronan-mediated motility receptor (RHAMM)	Plasma Membrane	other
5,732	2,57E-02	202072_at		HNRNPL	heterogeneous nuclear ribonucleoprotein L	Nucleus	other
2,987	4,39E-02	1552623_at		HSH2D (includes EG:84941)	hematopoietic SH2 domain containing	Cytoplasm	other
3,582	3,16E-02	202581_at		HSPA1A	heat shock 70kDa protein 1A	Cytoplasm	other
2,478	2,31E-02	213931_at		ID2	inhibitor of DNA binding 2, dominant negative helix-loop-helix protein	Nucleus	transcription regulator
2,566	3,81E-02	1555037_a_at		IDH1	isocitrate dehydrogenase 1 (NADP+), soluble	Cytoplasm	enzyme
3,059	1,77E-02	220704_at	D	IKZF1	IKAROS family zinc finger 1 (Ikaros)	Nucleus	transcription regulator
7,640	4,63E-02	1565818_s_at	D	IKZF1	IKAROS family zinc finger 1 (Ikaros)	Nucleus	transcription regulator
2,564	3,56E-02	207539_s_at		IL4	interleukin 4	Extracellular Space	cytokine
2,045	3,56E-02	218819_at		INTS6	integrator complex subunit 6	Nucleus	enzyme
2,294	3,76E-02	208436_s_at		IRF7	interferon regulatory factor 7	Nucleus	transcription regulator
2,068	7,06E-03	227514_at		ITPRIPL2	inositol 1,4,5-triphosphate receptor interacting protein-like 2	unknown	other
3,650	3,15E-02	216268_s_at		JAG1	jagged 1 (Alagille syndrome)	Extracellular Space	growth factor
2,579	1,58E-02	239585_at		KAT2B	K(lysine) acetyltransferase 2B	Nucleus	transcription regulator
2,103	2,67E-03	41386_i_at	D	KDM6B	lysine (K)-specific demethylase 6B	unknown	other
3,001	5,02E-02	1556066_at	D	KDM6B	lysine (K)-specific demethylase 6B	unknown	other
3,829	2,28E-02	1556067_a_at	D	KDM6B	lysine (K)-specific demethylase 6B	unknown	other
2,376	2,61E-02	212057_at		KIAA0182	KIAA0182	unknown	other
5,227	1,89E-02	236368_at		KIAA0368	KIAA0368	Cytoplasm	other
2,682	2,24E-02	223161_at		KIAA1147	KIAA1147	unknown	other
3,605	3,97E-02	204444_at		KIF11	kinesin family member 11	Nucleus	other
4,527	1,50E-02	219306_at		KIF15	kinesin family member 15	Nucleus	other
4,650	3,98E-03	218355_at		KIF4A	kinesin family member 4A	Nucleus	other
7,237	1,24E-02	209212_s_at		KLF5	Kruppel-like factor 5 (intestinal)	Nucleus	transcription regulator
2,068	7,81E-03	225961_at		KLHDC5	kelch domain containing 5	unknown	other
2,309	2,13E-02	219354_at		KLHL26	kelch-like 26 (Drosophila)	unknown	other
-2,134	3,94E-02	214470_at		KLRB1	killer cell lectin-like receptor subfamily B, member 1	Plasma Membrane	transmembrane receptor
2,216	4,36E-02	202057_at		KPNA1	karyopherin alpha 1 (importin alpha 5)	Nucleus	transporter
3,104	1,54E-03	232441_at		KRR1	KRR1, small subunit (SSU) processome component, homolog (yeast)	Nucleus	other
5,634	1,43E-02	202067_s_at	D	LDLR	low density lipoprotein receptor	Plasma Membrane	transporter
8,207	2,47E-02	202068_s_at	D	LDLR	low density lipoprotein receptor	Plasma Membrane	transporter
-2,042	1,09E-02	210732_s_at		LGALS8	lectin, galactoside-binding, soluble, 8	Extracellular Space	other
2,036	4,04E-02	205266_at		LIF	leukemia inhibitory factor (cholinergic differentiation factor)	Extracellular Space	cytokine
2,411	2,60E-02	241957_x_at		LIN7B	lin-7 homolog B (C. elegans)	Cytoplasm	other
4,455	4,91E-02	239214_at		LOC100130458	hypothetical LOC100130458	unknown	other
4,114	5,09E-02	1556026_at		LOC100131434	hypothetical LOC100131434	unknown	other
2,214	1,63E-02	215287_at		LOC100288939	similar to hCG1987955	unknown	other
2,379	3,09E-02	1558969_a_at		LOC132241	ribosomal protein L32 pseudogene 3	unknown	other
3,013	4,88E-02	1555892_s_at		LOC253039	hypothetical LOC253039	unknown	other
2,223	4,14E-02	235584_at		LOC285033	hypothetical protein LOC285033	unknown	other
2,260	4,89E-02	230179_at		LOC285812	hypothetical protein LOC285812	unknown	other
-2,656	1,49E-02	230840_at		LOC388588	hypothetical protein LOC388588	unknown	other
2,197	2,47E-02	239313_at		LOC401320	hypothetical LOC401320	unknown	other
2,711	5,68E-03	227106_at		LOC440104	hypothetical LOC440104	unknown	other
2,611	1,81E-02	1558028_x_at		LOC647979	hypothetical LOC647979	unknown	other
-2,041	2,99E-02	78047_s_at		LOC729580	hypothetical LOC729580	unknown	other
4,323	7,75E-03	1557360_at		LRPPRC	leucine-rich PPR-motif containing	Cytoplasm	other
-2,687	4,20E-02	229561_at		LRRC16B	leucine rich repeat containing 16B	unknown	other
4,861	1,69E-02	212529_at		LSM12	LSM12 homolog (S. cerevisiae)	unknown	other
-1,994	8,57E-03	213975_s_at		LYZ	lysozyme (renal amyloidosis)	Extracellular Space	enzyme
2,119	1,79E-02	201670_s_at	D	MARCKS (includes EG:4082)	myristoylated alanine-rich protein kinase C substrate	Plasma Membrane	other
3,163	2,64E-02	213002_at	D	MARCKS (includes EG:4082)	myristoylated alanine-rich protein kinase C substrate	Plasma Membrane	other
2,175	2,11E-02	222036_s_at		MCM4	minichromosome maintenance complex component 4	Nucleus	enzyme
3,608	6,68E-03	225452_at		MED1	mediator complex subunit 1	Nucleus	transcription regulator
4,406	2,23E-02	236241_at		MED31	mediator complex subunit 31	Nucleus	other
2,413	2,97E-02	218624_s_at		MGC2752	hypothetical LOC65996	unknown	other
5,016	5,37E-03	212022_s_at		MKI67	antigen identified by monoclonal antibody Ki-67	Nucleus	other
2,240	3,97E-02	200616_s_at		MLEC	malectin	Plasma Membrane	other
6,715	2,67E-02	1563321_s_at		MLLT10	myeloid/lymphoid or mixed-lineage leukemia (trithorax homolog, Drosophila); translocated to, 10	Nucleus	transcription regulator
3,340	8,93E-03	244523_at		MMD	monocyte to macrophage differentiation-associated	Plasma Membrane	other
-3,198	2,37E-02	228097_at	D	MYLIP	myosin regulatory light chain interacting protein	Cytoplasm	enzyme
-2,668	7,73E-03	223130_s_at	D	MYLIP	myosin regulatory light chain interacting protein	Cytoplasm	enzyme
-2,526	1,47E-02	223129_x_at	D	MYLIP	myosin regulatory light chain interacting protein	Cytoplasm	enzyme
4,151	3,17E-02	236022_at		MYO19	myosin XIX	unknown	other
3,298	9,99E-03	244654_at		MYO1G	myosin IG	Cytoplasm	other
-3,792	1,51E-02	201798_s_at		MYOF	myoferlin	Nucleus	other
2,473	2,87E-03	243296_at		NAMPT	nicotinamide phosphoribosyltransferase	Extracellular Space	cytokine
6,645	3,15E-02	222837_s_at		NARG1	NMDA receptor regulated 1	Nucleus	transcription regulator
2,071	3,57E-02	218662_s_at		NCAPG (includes EG:64151)	non-SMC condensin I complex, subunit G	Nucleus	other
-1,977	5,74E-03	210720_s_at		NECAB3	N-terminal EF-hand calcium binding protein 3	Cytoplasm	other
4,120	4,70E-02	215092_s_at	D	NFAT5	nuclear factor of activated T-cells 5, tonicity-responsive	Nucleus	transcription regulator
17,993	5,09E-02	208003_s_at	D	NFAT5	nuclear factor of activated T-cells 5, tonicity-responsive	Nucleus	transcription regulator
2,159	1,77E-02	207492_at		NGLY1	N-glycanase 1	Cytoplasm	enzyme
69,990	4,30E-02	1559139_at		NOC2L	nucleolar complex associated 2 homolog (S. cerevisiae)	Nucleus	transcription regulator
2,560	4,52E-02	229422_at		NRD1	nardilysin (N-arginine dibasic convertase)	unknown	peptidase
10,141	3,84E-02	202600_s_at		NRIP1	nuclear receptor interacting protein 1	Nucleus	transcription regulator
17,193	2,72E-02	230200_at		NSUN6	NOL1/NOP2/Sun domain family, member 6	unknown	enzyme
9,682	4,17E-03	222424_s_at		NUCKS1	nuclear casein kinase and cyclin-dependent kinase substrate 1	Nucleus	kinase
2,254	1,23E-02	218039_at		NUSAP1	nucleolar and spindle associated protein 1	Nucleus	other
2,765	4,64E-02	238327_at		ODF3B	outer dense fiber of sperm tails 3B	unknown	enzyme
2,566	5,44E-03	228245_s_at		OVOS2	ovostatin 2	unknown	other
4,130	4,94E-02	230100_x_at		PAK1	p21 protein (Cdc42/Rac)-activated kinase 1	Cytoplasm	kinase
2,490	4,42E-02	215374_at		PAPOLA	poly(A) polymerase alpha	Nucleus	enzyme
4,115	4,24E-02	219148_at		PBK	PDZ binding kinase	Cytoplasm	kinase
4,624	2,48E-02	204524_at		PDPK1	3-phosphoinositide dependent protein kinase-1	Cytoplasm	kinase
2,021	4,43E-03	220865_s_at		PDSS1	prenyl (decaprenyl) diphosphate synthase, subunit 1	unknown	enzyme
3,416	4,78E-02	1560013_at		PDXDC1	pyridoxal-dependent decarboxylase domain containing 1	unknown	other
3,112	3,86E-02	213469_at		PGAP1	post-GPI attachment to proteins 1	Cytoplasm	enzyme
2,934	5,05E-02	229553_at		PGM2L1	phosphoglucomutase 2-like 1	unknown	enzyme
-7,967	1,11E-02	219891_at		PGPEP1	pyroglutamyl-peptidase I	Cytoplasm	peptidase
2,079	4,20E-02	232279_at		PHF15	PHD finger protein 15	unknown	other
7,155	3,09E-02	212249_at		PIK3R1	phosphoinositide-3-kinase, regulatory subunit 1 (alpha)	Cytoplasm	kinase
-2,177	2,04E-02	238649_at		PITPNC1	phosphatidylinositol transfer protein, cytoplasmic 1	Cytoplasm	transporter
7,424	2,39E-02	239392_s_at		POGK	pogo transposable element with KRAB domain	Nucleus	other
-2,181	3,47E-02	216026_s_at		POLE	polymerase (DNA directed), epsilon	Nucleus	enzyme	nelarabine, gemcitabine, clofarabine, trifluridine
2,567	4,43E-02	209433_s_at		PPAT	phosphoribosyl pyrophosphate amidotransferase	Cytoplasm	enzyme	6-mercaptopurine, thioguanine, azathioprine
2,658	6,80E-04	244011_at		PPM1K	protein phosphatase 1K (PP2C domain containing)	unknown	phosphatase
-2,202	2,54E-02	228222_at		PPP1CB	protein phosphatase 1, catalytic subunit, beta isoform	Cytoplasm	phosphatase
4,017	3,06E-02	201702_s_at		PPP1R10	protein phosphatase 1, regulatory (inhibitor) subunit 10	Nucleus	other
-2,891	1,93E-02	202884_s_at		PPP2R1B	protein phosphatase 2 (formerly 2A), regulatory subunit A, beta isoform	unknown	phosphatase
-2,310	1,26E-02	635_s_at		PPP2R5B	protein phosphatase 2, regulatory subunit B', beta isoform	Cytoplasm	phosphatase
-5,613	3,41E-02	212555_at		PRKAR1B	protein kinase, cAMP-dependent, regulatory, type I, beta	Cytoplasm	kinase
2,123	4,83E-03	218053_at		PRPF40A	PRP40 pre-mRNA processing factor 40 homolog A (S. cerevisiae)	Nucleus	other
3,658	2,04E-02	221734_at		PRRC1	proline-rich coiled-coil 1	unknown	other
3,362	1,61E-02	238738_at		PSMD7	proteasome (prosome, macropain) 26S subunit, non-ATPase, 7	Cytoplasm	other
-2,946	1,18E-02	235993_at		PSMF1	proteasome (prosome, macropain) inhibitor subunit 1 (PI31)	Cytoplasm	other
4,525	1,05E-02	215894_at		PTGDR	prostaglandin D2 receptor (DP)	Plasma Membrane	G-protein coupled receptor
-7,356	4,99E-02	1554376_s_at		PTPLA	protein tyrosine phosphatase-like (proline instead of catalytic arginine), member A	unknown	phosphatase
2,588	2,04E-02	1552274_at		PXK	PX domain containing serine/threonine kinase	Cytoplasm	kinase
2,746	1,91E-02	212263_at		QKI	quaking homolog, KH domain RNA binding (mouse)	Nucleus	other
2,685	1,43E-02	228708_at		RAB27B	RAB27B, member RAS oncogene family	Cytoplasm	enzyme
-2,286	3,58E-02	208730_x_at		RAB2A	RAB2A, member RAS oncogene family	Cytoplasm	enzyme
-2,080	4,30E-02	204214_s_at		RAB32	RAB32, member RAS oncogene family	Cytoplasm	other
2,031	2,54E-02	204547_at		RAB40B	RAB40B, member RAS oncogene family	Plasma Membrane	enzyme
12,079	4,23E-02	215342_s_at		RABGAP1L	RAB GTPase activating protein 1-like	unknown	other
2,087	4,55E-02	235253_at		RAD1	RAD1 homolog (S. pombe)	Nucleus	enzyme
5,793	3,51E-02	221830_at		RAP2A	RAP2A, member of RAS oncogene family	Cytoplasm	enzyme
8,278	4,80E-02	203096_s_at		RAPGEF2	Rap guanine nucleotide exchange factor (GEF) 2	Cytoplasm	other
-2,100	2,65E-02	1555760_a_at		RBM15	RNA binding motif protein 15	Nucleus	other
6,175	3,49E-02	227355_at		RBM26	RNA binding motif protein 26	unknown	other
14,499	1,86E-02	227223_at		RBM39	RNA binding motif protein 39	Nucleus	transcription regulator
2,965	2,76E-02	228304_at		RBM43	RNA binding motif protein 43	unknown	other
2,150	5,10E-02	227748_at		RBMXL1	RNA binding motif protein, X-linked-like 1	unknown	other
2,272	2,81E-02	218564_at		RFWD3	ring finger and WD repeat domain 3	unknown	other
-2,065	5,05E-02	233781_s_at		RIF1	RAP1 interacting factor homolog (yeast)	Nucleus	other
2,579	1,04E-02	225978_at		RIMKLB	ribosomal modification protein rimK-like family member B	unknown	other
-2,558	5,02E-02	230239_at		ROCK1	Rho-associated, coiled-coil containing protein kinase 1	Cytoplasm	kinase
2,437	5,25E-03	241803_s_at		RP11-160N1.10	hypothetical LOC401522	unknown	other
2,105	3,79E-02	214291_at		RPL17	ribosomal protein L17	Cytoplasm	other
2,693	2,04E-02	227005_at		RPP14	ribonuclease P/MRP 14kDa subunit	Nucleus	enzyme
2,782	1,97E-02	215032_at		RREB1	ras responsive element binding protein 1	Nucleus	transcription regulator
2,799	8,71E-03	201890_at	D	RRM2	ribonucleotide reductase M2	Nucleus	enzyme	gemcitabine, triapine, hydroxyurea, fludarabine phosphate
2,921	1,04E-02	209773_s_at	D	RRM2	ribonucleotide reductase M2	Nucleus	enzyme	gemcitabine, triapine, hydroxyurea, fludarabine phosphate
2,947	2,22E-02	222540_s_at		RSF1	remodeling and spacing factor 1	Nucleus	transcription regulator
3,847	4,21E-02	219507_at		RSRC1	arginine/serine-rich coiled-coil 1	Nucleus	other
-3,120	4,73E-02	203535_at		S100A9	S100 calcium binding protein A9	Cytoplasm	other
2,444	3,20E-02	209146_at		SC4MOL	sterol-C4-methyl oxidase-like	Cytoplasm	enzyme
3,024	4,71E-02	212417_at		SCAMP1	secretory carrier membrane protein 1	Cytoplasm	transporter
4,779	4,53E-02	240830_at		SCARNA17 (includes EG:677769)	small Cajal body-specific RNA 17	unknown	other
-2,756	1,32E-02	223341_s_at		SCOC	short coiled-coil protein	Cytoplasm	other
2,106	4,56E-02	215114_at		SENP3	SUMO1/sentrin/SMT3 specific peptidase 3	Nucleus	peptidase
26,672	3,84E-02	1559025_at		SEPT9	septin 9	Cytoplasm	enzyme
2,906	4,67E-02	228129_at		SERBP1	SERPINE1 mRNA binding protein 1	Nucleus	other
8,970	2,65E-02	215780_s_at		SET	SET nuclear oncogene	Nucleus	phosphatase
-2,209	4,80E-02	213152_s_at		SFRS2B	splicing factor, arginine/serine-rich 2B	Nucleus	other
3,698	2,15E-02	231505_s_at		SFXN4	sideroflexin 4	Cytoplasm	transporter
3,563	5,83E-03	219493_at		SHCBP1	SHC SH2-domain binding protein 1	unknown	other
3,081	1,17E-02	1558331_at		SIRT2	sirtuin (silent mating type information regulation 2 homolog) 2 (S. cerevisiae)	Nucleus	transcription regulator
2,095	3,95E-02	217591_at		SKIL	SKI-like oncogene	Nucleus	transcription regulator
3,082	5,55E-03	207038_at		SLC16A6	solute carrier family 16, member 6 (monocarboxylic acid transporter 7)	Plasma Membrane	transporter
-2,053	5,08E-03	225305_at		SLC25A29	solute carrier family 25, member 29	Cytoplasm	transporter
3,005	4,27E-02	205097_at		SLC26A2	solute carrier family 26 (sulfate transporter), member 2	Plasma Membrane	transporter
2,521	1,29E-02	220091_at		SLC2A6	solute carrier family 2 (facilitated glucose transporter), member 6	Plasma Membrane	transporter
3,167	2,27E-02	229500_at		SLC30A9	solute carrier family 30 (zinc transporter), member 9	Nucleus	transporter
3,184	9,12E-03	212290_at		SLC7A1	solute carrier family 7 (cationic amino acid transporter, y+ system), member 1	Plasma Membrane	transporter
2,237	4,66E-02	201794_s_at		SMG7	Smg-7 homolog, nonsense mediated mRNA decay factor (C. elegans)	Nucleus	other
3,343	3,90E-02	232020_at		SMURF2	SMAD specific E3 ubiquitin protein ligase 2	Cytoplasm	enzyme
2,099	3,00E-02	229175_at		SMYD4	SET and MYND domain containing 4	unknown	other
2,730	1,33E-02	226149_at		SNHG11 (includes EG:128439)	small nucleolar RNA host gene 11 (non-protein coding)	unknown	other
4,734	4,38E-02	215224_at		SNORA21 (includes EG:619505)	small nucleolar RNA, H/ACA box 21	unknown	other
3,546	4,60E-02	241843_at		SNORA28	small nucleolar RNA, H/ACA box 28	unknown	other
5,910	3,13E-02	1566403_at		SNORA68	small nucleolar RNA, H/ACA box 68	unknown	other
2,303	1,36E-02	232931_at		SNRNP200	small nuclear ribonucleoprotein 200kDa (U5)	Nucleus	enzyme
10,494	4,81E-03	242146_at		SNRPA1	small nuclear ribonucleoprotein polypeptide A'	Nucleus	other
5,145	1,08E-02	201417_at		SOX4	SRY (sex determining region Y)-box 4	Nucleus	transcription regulator
2,063	3,84E-02	202864_s_at		SP100	SP100 nuclear antigen	Nucleus	transcription regulator
-4,189	7,90E-03	1570242_x_at		SPATA21	spermatogenesis associated 21	unknown	other
26,025	1,76E-02	217813_s_at		SPIN1	spindlin 1	Nucleus	other
7,009	1,42E-02	213577_at		SQLE	squalene epoxidase	Cytoplasm	enzyme
5,676	4,86E-03	201224_s_at		SRRM1	serine/arginine repetitive matrix 1	Nucleus	other
2,509	4,25E-02	202223_at		STT3A	STT3, subunit of the oligosaccharyltransferase complex, homolog A (S. cerevisiae)	Plasma Membrane	enzyme
2,429	3,54E-02	219156_at		SYNJ2BP	synaptojanin 2 binding protein	Cytoplasm	other
-2,682	4,74E-02	201815_s_at		TBC1D5	TBC1 domain family, member 5	unknown	other
3,841	4,60E-02	213311_s_at		TCF25	transcription factor 25 (basic helix-loop-helix)	Nucleus	transcription regulator
2,735	7,83E-03	212386_at		TCF4	transcription factor 4	Nucleus	transcription regulator
2,481	3,26E-02	202719_s_at		TES	testis derived transcript (3 LIM domains)	Plasma Membrane	other
2,494	2,98E-02	208541_x_at		TFAM	transcription factor A, mitochondrial	Cytoplasm	transcription regulator
2,782	2,17E-02	226320_at		THOC4	THO complex 4	Nucleus	transcription regulator
3,919	4,55E-02	222439_s_at		THRAP3	thyroid hormone receptor associated protein 3	Nucleus	transcription regulator
-2,159	6,92E-04	210166_at		TLR5	toll-like receptor 5	Plasma Membrane	transmembrane receptor
2,182	6,00E-03	213351_s_at		TMCC1	transmembrane and coiled-coil domain family 1	unknown	other
6,939	1,45E-02	222787_s_at		TMEM106B	transmembrane protein 106B	unknown	other
2,250	2,93E-02	233480_at		TMEM43	transmembrane protein 43	Nucleus	other
3,156	2,62E-02	231697_s_at		TMEM49	transmembrane protein 49	Plasma Membrane	other
2,135	4,87E-02	212282_at	D	TMEM97	transmembrane protein 97	Extracellular Space	other
3,534	1,16E-02	212279_at	D	TMEM97	transmembrane protein 97	Extracellular Space	other
2,636	4,42E-02	222474_s_at		TOMM22	translocase of outer mitochondrial membrane 22 homolog (yeast)	Cytoplasm	transporter
3,548	4,61E-02	201292_at		TOP2A	topoisomerase (DNA) II alpha 170kDa	Nucleus	enzyme	novobiocin, etoposide, CPI-0004Na, pixantrone, becatecarin, elsamitrucin, AQ4N, BN 80927, tafluposide, mitoxantrone, norfloxacin, dexrazoxane, tirapazamine, TAS-103, gatifloxacin, valrubicin, gemifloxacin, moxifloxacin, nemorubicin, nalidixic acid, epirubicin, doxorubicin, daunorubicin
3,283	4,88E-02	210052_s_at		TPX2	TPX2, microtubule-associated, homolog (Xenopus laevis)	Nucleus	other
2,080	1,96E-02	213575_at		TRA2A	transformer 2 alpha homolog (Drosophila)	Nucleus	other
2,250	4,84E-02	242473_at		TRAF4	TNF receptor-associated factor 4	Cytoplasm	other
2,550	5,59E-03	202124_s_at		TRAK2	trafficking protein, kinesin binding 2	Plasma Membrane	transporter
4,122	3,21E-02	213748_at		TRIM66	tripartite motif-containing 66	Nucleus	transcription regulator
2,284	3,32E-02	225178_at		TTC14	tetratricopeptide repeat domain 14	unknown	other
2,687	3,23E-02	222748_s_at		TXNL4B	thioredoxin-like 4B	Nucleus	enzyme
3,240	3,26E-02	217497_at		TYMP	thymidine phosphorylase	Extracellular Space	growth factor
3,692	1,69E-02	232141_at		U2AF1	U2 small nuclear RNA auxiliary factor 1	Nucleus	other
2,941	2,83E-03	202954_at		UBE2C	ubiquitin-conjugating enzyme E2C	Cytoplasm	enzyme
3,199	2,28E-03	1558088_a_at		UBE2I	ubiquitin-conjugating enzyme E2I (UBC9 homolog, yeast)	Nucleus	enzyme
4,852	5,01E-02	209088_s_at		UBN1	ubinuclein 1	Nucleus	transcription regulator
2,190	2,80E-02	210623_at		UBXN1	UBX domain protein 1	Cytoplasm	other
4,467	3,42E-02	221765_at		UGCG	UDP-glucose ceramide glucosyltransferase	Cytoplasm	enzyme	N-butyldeoxygalactonojirimycin, N-butyldeoxynojirimycin
6,331	3,45E-02	227740_at		UHMK1	U2AF homology motif (UHM) kinase 1	Nucleus	kinase
2,316	2,88E-02	220998_s_at		UNC93B1	unc-93 homolog B1 (C. elegans)	unknown	other
5,183	4,65E-03	222074_at		UROD	uroporphyrinogen decarboxylase	Cytoplasm	enzyme
2,371	1,99E-02	227256_at		USP31	ubiquitin specific peptidase 31	unknown	peptidase
2,057	1,94E-02	214843_s_at		USP33	ubiquitin specific peptidase 33	Cytoplasm	peptidase
2,044	2,24E-02	209725_at		UTP20	UTP20, small subunit (SSU) processome component, homolog (yeast)	Nucleus	other
4,086	1,19E-02	204376_at		VPRBP	Vpr (HIV-1) binding protein	unknown	other
2,753	3,69E-02	210102_at		VWA5A	von Willebrand factor A domain containing 5A	unknown	other
6,831	4,77E-02	205809_s_at		WASL (includes EG:8976)	Wiskott-Aldrich syndrome-like	Cytoplasm	other
2,042	2,56E-02	237208_at		WDR61	WD repeat domain 61	unknown	other
8,220	4,56E-02	242234_at		XAF1	XIAP associated factor 1	Nucleus	other
2,776	9,93E-03	232077_s_at		YPEL3	yippee-like 3 (Drosophila)	unknown	other
4,735	1,49E-02	208087_s_at		ZBP1	Z-DNA binding protein 1	unknown	other
8,292	1,41E-02	204182_s_at		ZBTB43	zinc finger and BTB domain containing 43	Nucleus	other
8,659	4,34E-02	205787_x_at		ZC3H11A	zinc finger CCCH-type containing 11A	unknown	other
4,705	2,34E-02	231899_at		ZC3H12C	zinc finger CCCH-type containing 12C	unknown	other
12,721	5,09E-02	222816_s_at		ZCCHC2	zinc finger, CCHC domain containing 2	Cytoplasm	other
3,842	2,29E-02	232911_at		ZFP14	zinc finger protein 14 homolog (mouse)	Nucleus	other
6,503	5,04E-02	224631_at		ZFP91	zinc finger protein 91 homolog (mouse)	Nucleus	transcription regulator
2,104	3,57E-02	33148_at		ZFR	zinc finger RNA binding protein	Nucleus	other
2,091	1,28E-02	226344_at		ZMAT1	zinc finger, matrin type 1	unknown	other
2,830	1,25E-03	202049_s_at		ZMYM4	zinc finger, MYM-type 4	unknown	other
2,451	4,59E-02	203318_s_at		ZNF148	zinc finger protein 148	Nucleus	transcription regulator
3,888	2,28E-02	206314_at		ZNF167	zinc finger protein 167	Nucleus	transcription regulator
6,289	6,12E-03	216983_s_at		ZNF224	zinc finger protein 224	Nucleus	other
-2,161	1,14E-02	1558722_at		ZNF252	zinc finger protein 252	unknown	other
2,021	3,55E-02	222619_at		ZNF281	zinc finger protein 281	Nucleus	transcription regulator
4,669	1,79E-02	233169_at		ZNF350	zinc finger protein 350	Nucleus	transcription regulator
-2,056	3,48E-02	223589_at		ZNF416	zinc finger protein 416	Nucleus	other
2,674	2,98E-02	215012_at		ZNF451	zinc finger protein 451	Nucleus	other
3,813	2,43E-02	235729_at		ZNF514	zinc finger protein 514	Nucleus	other
2,807	4,24E-02	220617_s_at		ZNF532	zinc finger protein 532	unknown	other
13,787	1,41E-02	235179_at		ZNF641	zinc finger protein 641	unknown	other
3,224	4,91E-02	1554770_x_at		ZNF785	zinc finger protein 785	unknown	other
2,398	3,01E-02	226764_at		ZNF827	zinc finger protein 827	unknown	other
2,683	4,20E-03	217593_at		ZSCAN18	zinc finger and SCAN domain containing 18	unknown	other
2,381	2,17E-03	204026_s_at		ZWINT (includes EG:11130)	ZW10 interactor	Nucleus	other

## Sheet: Unmapped IDs by IPA (68)
© 2000-2010 Ingenuity Systems, Inc. All rights reserved.
Fold Change	p-value	ID	Notes	Symbol	Entrez Gene Name	Location	Type(s)	Drug(s)
-34,516	1,92E-02	232081_at
-2,796	4,21E-02	243388_at
-2,780	4,03E-02	243626_at
-2,215	3,48E-02	232779_at
-2,212	3,95E-02	1560680_at
-2,114	1,22E-02	230921_s_at
2,024	1,12E-02	235796_at
2,050	5,05E-03	230805_at
2,081	1,34E-02	230998_at
2,087	2,09E-02	238156_at
2,096	3,40E-02	230856_at
2,113	4,62E-02	235288_at
2,127	3,44E-02	1569538_at
2,133	7,37E-04	1558237_x_at
2,148	5,08E-02	240216_at
2,157	4,73E-02	216175_at
2,158	3,53E-02	231207_at
2,161	8,71E-03	229647_at
2,287	2,52E-02	229548_at
2,341	3,95E-03	224185_at
2,343	2,24E-02	238910_at
2,413	4,28E-02	230048_at
2,534	1,18E-02	1562848_at
2,555	7,49E-03	240232_at
2,562	1,14E-02	238097_at
2,621	2,44E-02	1565804_at
2,627	4,99E-02	1570227_at
2,688	3,34E-02	243798_at
2,693	7,33E-04	240481_at
2,728	3,13E-02	242839_at
2,741	2,93E-02	229795_at
2,742	3,11E-02	217152_at
2,791	4,02E-02	240229_at
2,796	4,67E-02	240066_at
2,845	4,57E-02	1563792_at
2,889	4,39E-02	225239_at
2,950	3,31E-02	238775_at
2,970	2,06E-03	240991_at
2,970	4,25E-02	241489_at
3,024	1,64E-02	236346_at
3,128	2,66E-03	216614_at
3,150	9,24E-03	240721_at
3,292	2,86E-02	236974_at
3,375	3,96E-02	1557193_at
3,416	4,09E-02	236334_at
3,469	2,66E-02	228273_at
3,475	3,85E-02	241849_at
3,550	5,41E-05	232072_at
3,695	4,27E-02	237625_s_at
3,797	4,47E-02	237943_at
3,834	1,62E-02	243498_at
4,044	5,98E-03	243037_at
4,050	4,20E-02	1555978_s_at
4,490	3,54E-02	1556007_s_at
4,495	1,24E-02	236659_x_at
4,511	1,22E-03	1557744_at
4,556	3,51E-02	236428_at
4,687	1,93E-02	241824_at
4,751	1,70E-02	1556338_at
5,858	3,63E-03	242059_at
6,813	1,14E-02	235229_at
6,831	3,91E-02	1557410_at
6,952	2,10E-02	230651_at
8,296	3,95E-02	233309_at
9,268	3,63E-02	1564776_at
11,805	1,55E-02	236149_at
16,224	5,97E-03	232095_at
18,489	3,67E-03	230392_at
