# Supplementary material for: The HIV-1 gp120/V3 modifies the response of uninfected CD4 T cells to antigen presentation: mapping of the specific transcriptional signature
Source: J Transl Med. 2011 Sep 24;9:160. doi: 10.1186/1479-5876-9-160 (PMC3203262; doi:10.1186/1479-5876-9-160)
Supplement: Additional file 2 — Overrepresented functions identified by IPA. [file 1479-5876-9-160-S2.XLS]

## Sheet: Sheet1
© 2000-2010 Ingenuity Systems, Inc. All rights reserved.
Category	No of genes	p-value	Molecules
Cell Cycle	52	2,65E-08-2,18E-02	GAS7, CENPF, DLGAP5, LIF, VPRBP, HSPA1A, PIK3R1, CUL4A, CSNK1A1, DICER1, MKI67, POLE, CHAF1A, PAK1, ZWINT (includes EG:11130), NUCKS1, EPOR, KIF4A, AURKA, TXNL4B, BUB1B, TPX2, RAD1, KAT2B, IRF7, CCND2, ZFR, CD70, UHMK1, KIF11, UBE2C, ID2, CDC20, SEPT9, BCL2, TOP2A, BRD4, CD38, CDCA5, NAMPT, MARCKS (includes EG:4082), IL4, NUSAP1, CCNB1, CDK1, BUB1, KIF15, SIRT2, CD80, SKIL, CAMKK2, CTNND1
Cancer	116	6,16E-07-1,94E-02	CENPF, HLA-DOA, SHCBP1, RAB2A, PIK3R1, HMMR, ZNF451, MKI67, VWA5A, SET, NGLY1, CHAF1A, PAK1, LGALS8, TMEM97, SCAMP1, SLC26A2, RRM2, SC4MOL, RAD1, PDSS1, CCND2, MED31, DUSP4, UBE2C, SQLE, RREB1, TCF4, PRRC1, IKZF1, ZNF827, SEPT9, IDH1, ALKBH8, TOP2A, CD38, DKFZP686O24166, SERBP1, B4GALT5, RSF1, ATP1B1, CCNB1, DDX24, CDK1, AIP, ZNF148, BUB1, ARF1, LDLR, DHCR24, S100A9, CD80, BCL11A, EIF4A1, XAF1, N…
Genetic Disorder	59	6,18E-06-2,18E-02	DLGAP5, HAMP, HLA-DOA, PTPLA, HMMR, ATXN1, PDPK1, TYMP, VWA5A, DICER1, HBG2, SET, PBK, POLE, CHAF1A, LGALS8, HBD, ZWINT (includes EG:11130), TMEM97, SOX4, MLLT10, EPOR, SLC26A2, RRM2, AURKA, BUB1B, RAD1, DUSP4, KIF11, PPAT, UBE2I, UBE2C, SQLE, TCF4, CDC20, EIF2S1, MCM4, IDH1, BCL2, F5, TOP2A, PITPNC1, RBM15, CDCA5, SERBP1, IL4, ATP1B1, CCNB1, CSDA, CDK1, LDLR, DHCR24, TLR5, BCL11A, EIF4A1, CHI3L1…
Neurological Disease	21	6,18E-06-1,94E-02	SOX4, TCF4, ATP1B1, PTPLA, ATXN1, RRM2, UGCG, CSDA, EIF2S1, BCL2, POLE, DHCR24, F5, LGALS8, PITPNC1, DUSP4, HMGCR, KIF11, PPAT, IL4, COX15
Gastrointestinal Disease	41	7,17E-06-1,82E-02	CENPF, DLGAP5, SQLE, HLA-DOA, CDC20, PIK3R1, CPT1B, PDPK1, FBXW7, TYMP, LYZ, MKI67, SEPT9, PBK, SET, MCM4, POLE, CHAF1A, BCL2, PAK1, LGALS8, TOP2A, NAMPT, CDCA5, ZWINT (includes EG:11130), SERBP1, TMEM97, IL4, SLC26A2, EPOR, RRM2, AURKA, BUB1B, CDK1, RAD1, TFAM, NRIP1, HMGCR, PPP2R1B, PDXDC1, UBE2C
Gene Expression	65	8,34E-06-1,94E-02	CENPF, KDM6B, ZNF281, LIF, ATXN1, CUL4A, ZBP1, CBX3, ABCG1, CBX5, SET, ZNF350, CHAF1A, TCF25, THRAP3, SOX4, EPOR, MED1, RAD1, KAT2B, IRF7, TFAM, CNOT7, SYNJ2BP, MED31, DUSP4, SMURF2, JAG1, AGRN, RBM39, UBE2I, RAP2A, ID2, RREB1, TCF4, CHD4, IKZF1, DMD, EIF2S1, BCL2, GTF2A2, NAA15, NFAT5, SENP3, TOP2A, RBM15, IL4, RSF1, CCNB1, CSDA, TRIM66, ZNF224, CDK1, AIP, ZNF148, ROCK1, NOC2L, SIRT2, THOC4, KLF…
DNA Replication, Recombination, and Repair	27	8,44E-06-2,18E-02	DLGAP5, ENTPD4, CDC20, VPRBP, HSPA1A, NCAPG (includes EG:64151), TYMP, SET, CHAF1A, BCL2, POLE, TOP2A, CDCA5, ZWINT (includes EG:11130), IL4, RSF1, NUSAP1, CCNB1, MED1, KIF4A, AURKA, BUB1B, CDK1, BUB1, TFAM, TMEM49, KIF11
Cellular Assembly and Organization	30	2,67E-05-1,94E-02	LIF, RAB27B, PIK3R1, DMD, SEPT9, SET, CHAF1A, BCL2, PAK1, WASL (includes EG:8976), LGALS8, NRD1, TOP2A, BRD4, MARCKS (includes EG:4082), ZWINT (includes EG:11130), RSF1, NUSAP1, CCNB1, KIF4A, AURKA, BUB1B, CDK1, ROCK1, BUB1, ARF1, AGRN, JAG1, CXADR, KIF11
Respiratory Disease	37	3,23E-05-1,94E-02	RAB32, CDC20, PTGDR, PIK3R1, UGCG, ABCG1, LYZ, DICER1, HBG2, BCL2, POLE, PAK1, F5, TOP2A, CD38, NAMPT, SERBP1, IL4, SOX4, CCNB1, ATP1B1, EPOR, MED1, RRM2, AURKA, BUB1B, CDK1, LDLR, S100A9, CD80, TLR5, EIF4A1, HMGCR, CHI3L1, PPP2R1B, KIF11, UBE2C
Hematological Disease	38	7,34E-05-2,18E-02	HAMP, LIF, CDC20, PIK3R1, PDPK1, FBXW7, IKZF1, HBG2, AICDA, CHAF1A, POLE, BCL2, IDH1, PAK1, CD47, F5, TOP2A, CD38, RBM15, HBD, IL4, SOX4, ATP1B1, MLLT10, EPOR, RRM2, SC4MOL, GGCX, CDK1, CCND2, S100A9, CD80, BCL11A, DUSP4, HMGCR, CXADR, PPAT, UBE2I
Immunological Disease	19	7,34E-05-2,18E-02	EPOR, PIK3R1, RRM2, FBXW7, SC4MOL, IKZF1, CDK1, POLE, BCL2, LDLR, TLR5, CD80, PXK, TOP2A, CD38, HMGCR, CXADR, PPAT, IL4
Cellular Movement	25	9,09E-05-2,06E-02	ID2, CDC20, PTGDR, CBX5, SEPT9, ZNF350, CD47, BRD4, TOP2A, PRKAR1B, CD38, B4GALT5, CXCL11, IL4, NUSAP1, CCNB1, KIF4A, AURKA, ROCK1, LDLR, CD80, SP100, CHI3L1, SRRM1, CTNND1
Hematological System Development and Function	44	1,17E-04-2,18E-02	ID2, TCF4, HLA-DOA, LIF, CHD4, RAB27B, CUL4A, PIK3R1, FBXW7, PDPK1, IKZF1, DICER1, DMD, AICDA, BCL2, CD47, GIMAP5, WASL (includes EG:8976), LGALS8, F5, PRKAR1B, TOP2A, CD38, RBM15, HBD, CXCL11, IL4, SOX4, CCNB1, MLLT10, EPOR, MED1, GGCX, CDK1, IRF7, LDLR, S100A9, TLR5, CD80, GCNT1, BCL11A, CD70, JAG1, UBE2I
Hematopoiesis	34	1,17E-04-2,18E-02	ID2, TCF4, HLA-DOA, LIF, CHD4, CUL4A, PIK3R1, PDPK1, FBXW7, IKZF1, DICER1, BCL2, CD47, GIMAP5, WASL (includes EG:8976), F5, TOP2A, CD38, RBM15, HBD, CXCL11, IL4, SOX4, CCNB1, MLLT10, MED1, EPOR, CDK1, IRF7, CD80, TLR5, CD70, BCL11A, JAG1
Cell-mediated Immune Response	25	1,24E-04-1,94E-02	TCF4, HLA-DOA, ID2, LIF, CHD4, PIK3R1, FBXW7, PDPK1, IKZF1, DICER1, BCL2, GIMAP5, CD47, WASL (includes EG:8976), F5, TOP2A, IL4, SOX4, CCNB1, MLLT10, CDK1, TLR5, CD80, CD70, BCL11A
Cellular Development	47	1,24E-04-2,18E-02	CENPF, ID2, TCF4, HLA-DOA, LIF, CHD4, CUL4A, PIK3R1, CSNK1A1, FBXW7, PDPK1, IKZF1, DICER1, BCL2, CD47, PAK1, GIMAP5, WASL (includes EG:8976), LGALS8, F5, TOP2A, CD38, NAMPT, RBM15, MARCKS (includes EG:4082), IL4, CXCL11, SOX4, CCNB1, ATP1B1, MLLT10, EPOR, MED1, CDK1, ROCK1, IRF7, CCND2, CD80, TLR5, CD70, BCL11A, KLF5, HMGCR, JAG1, CXADR, UBE2I, CTNND1
Cellular Function and Maintenance	32	1,24E-04-1,94E-02	TCF4, HLA-DOA, ID2, LIF, CHD4, PIK3R1, RAB27B, FBXW7, PDPK1, IKZF1, DICER1, EIF2S1, CHAF1A, BCL2, CD47, GIMAP5, RIF1, WASL (includes EG:8976), F5, TOP2A, IL4, SOX4, CCNB1, MLLT10, CDK1, ROCK1, ARF1, CD80, TLR5, BCL11A, CD70, GOPC
Infectious Disease	51	1,5E-04-2,18E-02	HLA-DOA, SHCBP1, C18ORF25, CAMK1D, VPRBP, RAB2A, PIK3R1, HBG2, NGLY1, POLE, CHAF1A, PAK1, SNRPA1, SOX4, EPOR, RRM2, MYOF, INTS6, PDSS1, MED31, UBE2C, RAB32, RREB1, PPP1CB, PPM1K, IDH1, BCL2, ALKBH8, NECAB3, CD47, ARGLU1, F5, TOP2A, DKFZP686O24166, IL4, CXCL11, TRIM66, UNC93B1, STT3A, ZNF148, ARF1, LDLR, S100A9, TLR5, CD80, BCL11A, CELF2, HMGCR, CXADR, CAMKK2, ZNF785
Cellular Compromise	8	3,76E-04-1,94E-02	ROCK1, PAK1, CCNB1, CD80, GOPC, CDK1, BCL2, IL4
Developmental Disorder	17	3,76E-04-1,94E-02	RREB1, ID2, LIF, SLC26A2, TRIM66, PPM1K, MYOF, INTS6, IDH1, CHAF1A, ROCK1, ZNF148, NECAB3, BCL11A, MARCKS (includes EG:4082), SNRPA1, UBE2C
Infection Mechanism	34	5,82E-04-1,94E-02	HLA-DOA, RREB1, SHCBP1, CAMK1D, VPRBP, RAB2A, PPM1K, NGLY1, CHAF1A, IDH1, BCL2, ALKBH8, NECAB3, PAK1, ARGLU1, DKFZP686O24166, SNRPA1, CXCL11, TRIM66, MYOF, UNC93B1, INTS6, STT3A, ZNF148, PDSS1, ARF1, LDLR, CD80, BCL11A, MED31, CXADR, CAMKK2, ZNF785, UBE2C
Cell Death	81	5,83E-04-2,11E-02	CENPF, LIF, CAMK1D, QKI, HSPA1A, VPRBP, HMMR, ATXN1, CUL4A, PIK3R1, CSNK1A1, DNAJC3, PDPK1, FBXW7, ABCG1, TYMP, LYZ, DICER1, CBX5, PBK, SET, PAK1, GIMAP5, LGALS8, TRAF4, SOX4, HSH2D (includes EG:84941), G2E3, EPOR, MED1, RRM2, TXNL4B, AURKA, BUB1B, BAG4, KAT2B, TFAM, RAPGEF2, CCND2, ZFR, CD70, GCNT1, DUSP4, AGRN, JAG1, PPAT, UBE2C, TCF4, ID2, CDC20, UGCG, EIF2S1, DMD, BCL2, CD47, BRD4, TOP2A, CD3…
Tissue Morphology	31	6,98E-04-2,18E-02	ID2, TCF4, LIF, CUL4A, PIK3R1, UGCG, PDPK1, IKZF1, DICER1, DMD, BCL2, CD47, WASL (includes EG:8976), NFAT5, LGALS8, BRD4, PRKAR1B, CD38, RBM15, HBD, IL4, MED1, EPOR, MYOF, ZNF148, LDLR, S100A9, CD80, CD70, GCNT1, JAG1
Cardiovascular Disease	5	7,86E-04-2,18E-02	LDLR, EPOR, F5, HMGCR, IL4
Cellular Growth and Proliferation	66	1,11E-03-1,94E-02	CENPF, LIF, VPRBP, HMMR, CUL4A, PIK3R1, CSNK1A1, PDPK1, ABCG1, DICER1, MKI67, GOLGA2, SET, PBK, PAK1, TRAF4, SOX4, HSH2D (includes EG:84941), MED1, EPOR, AURKA, BUB1B, MYOF, TPX2, KAT2B, RAPGEF2, CCND2, CNOT7, CD70, TES, GCNT1, JAG1, KIF11, UBE2C, ID2, YPEL3, TCF4, UGCG, IKZF1, BCL2, AICDA, CD47, NFAT5, NRD1, BRD4, PRKAR1B, CD38, NAMPT, RBM15, DTL, IL4, UTP20, CSDA, CDK1, BUB1, KIF15, SIRT2, S100…
Tumor Morphology	9	1,11E-03-1,94E-02	ID2, CD47, CD70, HMMR, IKZF1, JAG1, KIF11, BCL2, IL4
Reproductive System Disease	53	1,31E-03-1,94E-02	DLGAP5, HLA-DOA, SHCBP1, CAMK1D, VPRBP, RAB2A, HMMR, FBXW7, ZNF451, PDPK1, TYMP, VWA5A, MKI67, ZNF350, NGLY1, POLE, PAK1, SMYD4, EPOR, RRM2, AURKA, BAG4, PDSS1, CD70, TES, MED31, KIF11, UBE2C, TCF4, CDC20, PRRC1, BCL2, IDH1, ALKBH8, ARGLU1, TOP2A, NAMPT, DKFZP686O24166, RSF1, CCNB1, CDK1, STT3A, BUB1, ARF1, LDLR, CD80, TLR5, EIF4A1, HMGCR, CHI3L1, PPP2R1B, CAMKK2, ZNF785
RNA Post-Transcriptional Modification	11	1,4E-03-1,94E-02	CCNB1, THOC4, RPP14, CELF2, SNRNP200, U2AF1, DICER1, RSRC1, CDK1, SRRM1, SNRPA1
Amino Acid Metabolism	22	1,78E-03-1,94E-02	LIF, CCNB1, PTPLA, PIK3R1, CSNK1A1, SLC7A1, PPP1CB, PDPK1, AURKA, CDK1, BCL2, ROCK1, KAT2B, PAK1, CD80, PXK, PRKAR1B, BRD4, DUSP4, RSRC1, CAMKK2, IL4
Post-Translational Modification	42	1,78E-03-8,49E-03	TRAK2, LIF, PTPLA, PIK3R1, CSNK1A1, PPP1CB, FBXW7, PDPK1, SET, BCL2, CD47, PAK1, PXK, BRD4, PRKAR1B, SENP3, CD38, IL4, CCNB1, G2E3, EPOR, GGCX, AURKA, USP33, BAG4, CDK1, STT3A, ROCK1, KAT2B, LDLR, CCND2, SIRT2, CD80, GCNT1, FAM129A, MYLIP, DUSP4, BAZ1B, RSRC1, CAMKK2, UBE2I, UBE2C
Small Molecule Biochemistry	42	1,78E-03-2,18E-02	SQLE, ENTPD4, LIF, QKI, HSPA1A, PTPLA, PIK3R1, CPT1B, RAB27B, CSNK1A1, UGCG, SLC7A1, PDPK1, PPP1CB, ABCG1, DICER1, BCL2, PAK1, CD47, PXK, LGALS8, FAR2, PRKAR1B, BRD4, PITPNC1, MARCKS (includes EG:4082), B4GALT5, IL4, CCNB1, AURKA, CDK1, BAG4, ROCK1, UROD, KAT2B, LDLR, CD80, DHCR24, DUSP4, RSRC1, HMGCR, CAMKK2
Antigen Presentation	10	1,9E-03-2,06E-02	ID2, CD47, LDLR, CD80, PTGDR, CD38, IKZF1, BCL2, CXCL11, IL4
Renal and Urological Disease	17	2,1E-03-1,87E-02	RREB1, RRM2, TRIM66, AURKA, PPM1K, MYOF, INTS6, CHAF1A, IDH1, POLE, ZNF148, NECAB3, BCL11A, TOP2A, HMGCR, SNRPA1, UBE2C
Cell-To-Cell Signaling and Interaction	16	2,2E-03-2,16E-02	LIF, HSPA1A, PIK3R1, DMD, BCL2, PAK1, CD47, CD80, GCNT1, F5, NRD1, JAG1, AGRN, CXADR, IL4, CXCL11
Humoral Immune Response	14	2,2E-03-2,18E-02	SOX4, TCF4, ID2, PIK3R1, IKZF1, AICDA, BCL2, CD47, CD80, BCL11A, CD70, CD38, RBM15, IL4
Immune Cell Trafficking	9	2,2E-03-2,06E-02	CD47, CD80, PTGDR, F5, CD38, AICDA, BCL2, CXCL11, IL4
Inflammatory Response	10	2,2E-03-1,94E-02	ID2, CD47, F5, TOP2A, PRKAR1B, CD38, RBM15, AICDA, BCL2, IL4
Tissue Development	15	2,2E-03-1,94E-02	LIF, EPOR, AURKA, SEPT9, BUB1B, TPX2, AICDA, AIP, BCL2, CD47, LDLR, CD80, S100A9, CD38, IL4
Nervous System Development and Function	11	3,26E-03-1,94E-02	ROCK1, PAK1, LIF, EPOR, PRKAR1B, NRD1, CHI3L1, AGRN, B4GALT5, IL4, BCL2
Cell Morphology	19	3,36E-03-2,18E-02	TCF4, LIF, PIK3R1, RRM2, PDPK1, FBXW7, IKZF1, EIF2S1, BCL2, ROCK1, CD47, PAK1, TLR5, CD80, GOPC, HBD, MARCKS (includes EG:4082), CXADR, IL4
Hair and Skin Development and Function	3	3,62E-03-1,94E-02	TCF4, VPRBP, CUL4A
Free Radical Scavenging	3	3,8E-03-3,8E-03	CD47, TFAM, DHCR24, PIK3R1, BCL2, IL4
Protein Degradation	6	3,86E-03-3,86E-03	KIAA0368, CDC20, DHCR24, SMURF2, ABCG1, USP33, UBE2I, UBE2C
Protein Synthesis	8	3,86E-03-3,86E-03	KIAA0368, CDC20, DHCR24, SMURF2, ABCG1, USP33, UBE2I, UBE2C
Lipid Metabolism	17	4,32E-03-2,18E-02	SQLE, LIF, QKI, RAB27B, CPT1B, UGCG, ABCG1, BCL2, CD47, LDLR, DHCR24, LGALS8, FAR2, PITPNC1, MARCKS (includes EG:4082), HMGCR, IL4
Vitamin and Mineral Metabolism	8	4,32E-03-1,94E-02	SQLE, LDLR, LIF, DHCR24, ABCG1, HMGCR, IL4, BCL2
Inflammatory Disease	12	4,76E-03-1,94E-02	CDC20, CD80, TLR5, EPOR, PXK, F5, RRM2, LYZ, HMGCR, BCL2, IL4, POLE
Skeletal and Muscular Disorders	14	4,88E-03-1,94E-02	LIF, SLC26A2, EPOR, RRM2, CDK1, POLE, BCL2, TLR5, CD80, PXK, TOP2A, HMGCR, KIF11, IL4
Connective Tissue Development and Function	5	5,35E-03-1,94E-02	ROCK1, LIF, PDPK1, FBXW7, MARCKS (includes EG:4082)
Embryonic Development	9	5,35E-03-1,94E-02	LIF, EPOR, VPRBP, CUL4A, PIK3R1, BRD4, TPX2, AIP, BCL2
Ophthalmic Disease	3	5,35E-03-1,94E-02	EPOR, LYZ, HMGCR
Renal and Urological System Development and Function	3	5,35E-03-1,94E-02	VPRBP, CUL4A, BCL2
Carbohydrate Metabolism	8	5,58E-03-1,94E-02	CD47, LDLR, LGALS8, PITPNC1, MARCKS (includes EG:4082), B4GALT5, IL4, BCL2
Skeletal and Muscular System Development and Function	9	7,34E-03-1,94E-02	PAK1, LIF, S100A9, EPOR, NRD1, CD38, DMD, AGRN, IL4
Antimicrobial Response	3	7,4E-03-1,94E-02	LIF, LDLR, LYZ
Connective Tissue Disorders	8	9,74E-03-1,94E-02	LIF, CD80, TLR5, SLC26A2, PXK, HMGCR, BCL2, IL4
Lymphoid Tissue Structure and Development	5	9,74E-03-1,94E-02	RBM15, IKZF1, JAG1, BCL2, IL4
Metabolic Disease	7	9,74E-03-2,18E-02	HAMP, LDLR, DHCR24, RRM2, TYMP, LYZ, HMGCR
Organ Morphology	5	9,74E-03-1,94E-02	ID2, LIF, PDPK1, CDK1, BCL2
Organismal Development	15	1,04E-02-2,04E-02	ATP1B1, LIF, QKI, EPOR, MED1, PIK3R1, GGCX, BCL2, KAT2B, WASL (includes EG:8976), CCND2, ZFR, KLF5, BRD4, IL4
Dermatological Diseases and Conditions	13	1,45E-02-1,94E-02	RREB1, TRIM66, PPM1K, MYOF, INTS6, IDH1, CHAF1A, BCL2, ZNF148, NECAB3, BCL11A, SNRPA1, UBE2C
Cell Signaling	10	1,57E-02-2,18E-02	PAK1, HSPA1A, PIK3R1, PDPK1, DICER1, AGRN, CAMKK2, BAG4, IL4, BCL2
Organismal Survival	3	1,66E-02-1,66E-02	CCND2, FBXW7, BCL2
Hypersensitivity Response	2	1,84E-02-1,94E-02	F5, IL4
Auditory and Vestibular System Development and Function	1	1,94E-02-1,94E-02	BCL2
Behavior	1	1,94E-02-1,94E-02	EPOR
Cardiovascular System Development and Function	1	1,94E-02-1,94E-02	BCL2
Cellular Response to Therapeutics	1	1,94E-02-1,94E-02	AURKA
Digestive System Development and Function	2	1,94E-02-1,94E-02	ID2, EPOR
Drug Metabolism	3	1,94E-02-1,94E-02	LDLR, IL4, BCL2
Endocrine System Development and Function	2	1,94E-02-1,94E-02	CCND2, PDPK1
Hepatic System Development and Function	1	1,94E-02-1,94E-02	EPOR
Hepatic System Disease	1	1,94E-02-1,94E-02	IL4
Molecular Transport	6	1,94E-02-1,94E-02	UROD, ROCK1, SLC25A29, PITPNC1, SRRM1, BCL2
Nucleic Acid Metabolism	3	1,94E-02-1,94E-02	ENTPD4, CPT1B, HMGCR
Organ Development	1	1,94E-02-1,94E-02	EPOR
Organismal Injury and Abnormalities	2	1,94E-02-1,94E-02	LIF, UGCG
RNA Trafficking	1	1,94E-02-1,94E-02	SRRM1
Reproductive System Development and Function	1	1,94E-02-1,94E-02	BCL2

## Sheet: Sheet2
© 2000-2010 Ingenuity Systems, Inc. All rights reserved.
Category	Function	Function Annotation	B-H p-value	Molecules	# Molecules
Cell Cycle	cell cycle progression	cell cycle progression	8,34E-05	AURKA, BCL2, BRD4, BUB1, BUB1B, CCNB1, CCND2, CD70, CDC20, CDCA5, CDK1, CENPF, CHAF1A, CSNK1A1, CUL4A, DICER1, DLGAP5, EPOR, GAS7, HSPA1A, ID2, IL4, IRF7, KAT2B, KIF11, KIF15, LIF, MARCKS (includes EG:4082), NAMPT, NUCKS1, NUSAP1, PAK1, PIK3R1, SEPT9, SIRT2, SKIL, TOP2A, TPX2, UBE2C, UHMK1, ZFR, ZWINT (includes EG:11130)	42
Cell Cycle	cell cycle progression	arrest in cell cycle progression	1,27E-01	AURKA, BCL2, CCNB1, CCND2, CUL4A, GAS7, ID2, IRF7, KAT2B, LIF, SKIL, UHMK1	12
Cell Cycle	cell cycle progression	arrest in cell cycle progression of enterocytes	1,27E-01	ID2	1
Cell Cycle	cell cycle progression	arrest in cell cycle progression of squamous cell carcinoma cell lines	1,27E-01	AURKA	1
Cell Cycle	cell cycle progression	cell cycle progression of T lymphocytes	1,36E-01	BCL2, IL4, SKIL	3
Cell Cycle	cell cycle progression	arrest in cell cycle progression of cervical cancer cell lines	1,36E-01	AURKA, CCNB1	2
Cell Cycle	mitosis	mitosis	0.000174	AURKA, BCL2, BUB1, BUB1B, CCNB1, CDC20, CDCA5, CDK1, CSNK1A1, DLGAP5, EPOR, IL4, KIF11, KIF15, MARCKS (includes EG:4082), NUSAP1, PAK1, PIK3R1, SEPT9, SIRT2, TOP2A, TPX2, UBE2C, ZFR, ZWINT (includes EG:11130)	25
Cell Cycle	mitosis	delay in mitosis of tumor cell lines	1,28E-02	CCNB1, CDK1, DLGAP5, TOP2A	4
Cell Cycle	mitosis	arrest in mitosis	1,84E-02	BUB1, BUB1B, CDC20, CDK1, CSNK1A1, ZWINT (includes EG:11130)	6
Cell Cycle	mitosis	delay in mitosis of cervical cancer cell lines	4,25E-02	CCNB1, DLGAP5, TOP2A	3
Cell Cycle	mitosis	mitosis of cell lines	9,90E-02	AURKA, CCNB1, CDK1, DLGAP5, SEPT9, TOP2A	6
Cell Cycle	mitosis	mitosis of tumor cell lines	9,90E-02	AURKA, CCNB1, CDK1, DLGAP5, TOP2A	5
Cell Cycle	mitosis	mitosis of cervical cancer cell lines	1,16E-01	AURKA, CCNB1, DLGAP5, TOP2A	4
Cell Cycle	mitosis	arrest in mitosis of breast cancer cell lines	1,27E-01	CDK1	1
Cell Cycle	mitosis	delay in mitosis of bone cancer cell lines	1,27E-01	CDK1	1
Cell Cycle	cell division process	cell division process	5,10E-04	AURKA, BCL2, BRD4, BUB1, BUB1B, CAMKK2, CCNB1, CCND2, CD38, CD70, CD80, CDC20, CDCA5, CDK1, CENPF, CHAF1A, CSNK1A1, CTNND1, CUL4A, DICER1, DLGAP5, EPOR, GAS7, HSPA1A, ID2, IL4, IRF7, KAT2B, KIF11, KIF15, KIF4A, LIF, MARCKS (includes EG:4082), MKI67, NAMPT, NUCKS1, NUSAP1, PAK1, PIK3R1, POLE, RAD1, SEPT9, SIRT2, SKIL, TOP2A, TPX2, TXNL4B, UBE2C, UHMK1, VPRBP, ZFR, ZWINT (includes EG:11130)	52
Cell Cycle	cell division process	cell division process of chromosomes	3,49E-03	AURKA, BCL2, BUB1, BUB1B, CCNB1, KIF11, KIF4A, NUSAP1, TOP2A, TPX2, ZWINT (includes EG:11130)	11
Cell Cycle	cell division process	arrest in cell division process	1,84E-02	AURKA, BCL2, BUB1, BUB1B, CAMKK2, CCNB1, CCND2, CDC20, CDK1, CSNK1A1, CUL4A, DLGAP5, EPOR, GAS7, ID2, IRF7, KAT2B, LIF, PIK3R1, SEPT9, SKIL, UHMK1, VPRBP, ZWINT (includes EG:11130)	24
Cell Cycle	cell division process	delay in cell division process	2,84E-02	BCL2, BUB1B, CCNB1, CDC20, CDK1, DLGAP5, SIRT2, TOP2A	8
Cell Cycle	cell division process	delay in cell division process of tumor cell lines	5,90E-02	BCL2, CCNB1, CDK1, DLGAP5, TOP2A	5
Cell Cycle	cell division process	cell division process of cervical cancer cell lines	1,27E-01	AURKA, BRD4, CCNB1, DLGAP5, KIF4A, TOP2A, VPRBP	7
Cell Cycle	cell division process	cell division process of lymphocytes	1,27E-01	BCL2, CD38, CD80, IL4, PIK3R1, SKIL	6
Cell Cycle	cell division process	cell division process of blood cells	1,27E-01	BCL2, CD38, CD80, EPOR, IL4, PIK3R1, SKIL	7
Cell Cycle	cell division process	cell division process of fibroblasts	1,27E-01	BCL2, BUB1, CCNB1, ID2, SKIL, VPRBP	6
Cell Cycle	cell division process	re-entry into cell division process of fibroblasts	1,27E-01	BCL2, ID2	2
Cell Cycle	cell division process	cell division process of T lymphocytes	1,27E-01	BCL2, CD80, IL4, SKIL	4
Cell Cycle	cell stage	cell stage	2,41E-03	AURKA, BCL2, BRD4, BUB1, BUB1B, CAMKK2, CCNB1, CCND2, CDC20, CDCA5, CDK1, CENPF, CSNK1A1, CTNND1, CUL4A, DLGAP5, EPOR, ID2, IL4, KIF11, KIF15, KIF4A, LIF, MARCKS (includes EG:4082), MKI67, NUSAP1, PAK1, PIK3R1, POLE, RAD1, SEPT9, SIRT2, TOP2A, TPX2, TXNL4B, UBE2C, VPRBP, ZFR, ZWINT (includes EG:11130)	39
Cell Cycle	cell stage	delay in cell stage	3,60E-02	BCL2, BUB1B, CCNB1, CDC20, CDK1, DLGAP5, TOP2A	7
Cell Cycle	cell stage	arrest in cell stage	4,25E-02	AURKA, BCL2, BUB1, BUB1B, CAMKK2, CCNB1, CCND2, CDC20, CDK1, CSNK1A1, CUL4A, DLGAP5, EPOR, PIK3R1, SEPT9, VPRBP, ZWINT (includes EG:11130)	17
Cell Cycle	cell stage	cell stage of cervical cancer cell lines	7,30E-02	AURKA, BRD4, CCNB1, DLGAP5, KIF4A, TOP2A, VPRBP	7
Cell Cycle	cell stage	cell stage of eukaryotic cells	1,27E-01	AURKA, BCL2, BRD4, BUB1, CAMKK2, CCNB1, CCND2, CDK1, CTNND1, CUL4A, DLGAP5, EPOR, ID2, IL4, KIF4A, LIF, PIK3R1, SEPT9, TOP2A, VPRBP	20
Cell Cycle	cell stage	cell stage of tumor cell lines	1,27E-01	AURKA, BCL2, BRD4, CAMKK2, CCNB1, CCND2, CDK1, CTNND1, DLGAP5, KIF4A, LIF, TOP2A, VPRBP	13
Cell Cycle	cell stage	cell stage of cell lines	1,27E-01	AURKA, BCL2, BRD4, CAMKK2, CCNB1, CCND2, CDK1, CTNND1, CUL4A, DLGAP5, EPOR, KIF4A, LIF, SEPT9, TOP2A, VPRBP	16
Cell Cycle	cell stage	cell stage of keratinocytes	1,27E-01	BRD4, ID2	2
Cell Cycle	cytokinesis	cytokinesis	1,68E-02	AURKA, BRD4, CCNB1, CDC20, KIF4A, NUSAP1, SEPT9, TOP2A	8
Cell Cycle	cytokinesis	cytokinesis of cell lines	1,11E-01	BRD4, KIF4A, SEPT9, TOP2A	4
Cell Cycle	cytokinesis	cytokinesis of tumor cell lines	1,27E-01	BRD4, KIF4A, TOP2A	3
Cell Cycle	cytokinesis	arrest in cytokinesis	1,27E-01	SEPT9	1
Cell Cycle	cytokinesis	cytokinesis of endothelial cell lines	1,27E-01	SEPT9	1
Cell Cycle	cytokinesis	cytokinesis of epithelial cells	1,27E-01	BRD4	1
Cell Cycle	cytokinesis	cytokinesis of fibrosarcoma cell lines	1,27E-01	TOP2A	1
Cell Cycle	ploidy	ploidy	1,73E-02	AURKA, BCL2, BUB1, BUB1B, KIF11, TOP2A, TPX2	7
Cell Cycle	aneuploidy	aneuploidy of normal cells	2,89E-02	AURKA, BCL2, BUB1	3
Cell Cycle	aneuploidy	aneuploidy of epithelial cells	1,27E-01	AURKA	1
Cell Cycle	aneuploidy	aneuploidy of splenocytes	1,27E-01	BUB1	1
Cell Cycle	polyploidization	polyploidization of cell lines	4,25E-02	BUB1B, TOP2A, TPX2	3
Cell Cycle	polyploidization	polyploidization	4,52E-02	BUB1B, KIF11, TOP2A, TPX2	4
Cell Cycle	polyploidization	polyploidization of tumor cell lines	9,71E-02	BUB1B, TOP2A	2
Cell Cycle	polyploidization	polyploidization of colon cancer cell lines	1,27E-01	BUB1B	1
Cell Cycle	polyploidization	polyploidization of epithelial cell lines	1,27E-01	TPX2	1
Cell Cycle	polyploidization	polyploidization of fibrosarcoma cell lines	1,27E-01	TOP2A	1
Cell Cycle	polyploidization	polyploidization of kidney cell lines	1,27E-01	TPX2	1
Cell Cycle	M phase	M phase of eukaryotic cells	6,79E-02	BCL2, BRD4, CCNB1, KIF4A, SEPT9, TOP2A	6
Cell Cycle	M phase	M phase of cell lines	1,15E-01	BCL2, BRD4, KIF4A, SEPT9, TOP2A	5
Cell Cycle	M phase	M phase of tumor cell lines	1,27E-01	BCL2, BRD4, KIF4A, TOP2A	4
Cell Cycle	M phase	arrest in M phase of lymphoma cell lines	1,27E-01	BCL2	1
Cell Cycle	M phase	arrest in M phase of eukaryotic cells	1,36E-01	BCL2, CCNB1	2
Cell Cycle	G2 phase	arrest in G2 phase of epithelial cell lines	9,71E-02	CUL4A, VPRBP	2
Cell Cycle	G2 phase	arrest in G2 phase of embryonic cell lines	1,16E-01	CUL4A, VPRBP	2
Cell Cycle	G2 phase	arrest in G2 phase of kidney cell lines	1,16E-01	CUL4A, VPRBP	2
Cell Cycle	G2 phase	arrest in G2 phase of lymphoma cell lines	1,27E-01	BCL2	1
Cell Cycle	checkpoint control	checkpoint control	0.127	BUB1, BUB1B, CCNB1, CDC20, ZWINT (includes EG:11130)	5
Cell Cycle	G0 phase	G0 phase of normal cells	1,27E-01	BCL2, PIK3R1	2
Cell Cycle	segregation	segregation of chromosomes	1,27E-01	CCNB1, NUSAP1, TOP2A, ZWINT (includes EG:11130)	4
Cell Cycle	G0/G1 phase transition	arrest in G0/G1 phase transition of embryonic stem cells	1,27E-01	PIK3R1	1
Cell Cycle	G0/S phase transition	G0/S phase transition of T lymphocytes	1,27E-01	BCL2	1
Cell Cycle	G1/S phase transition	G1/S phase transition of pituitary cancer cell lines	1,27E-01	LIF	1
Cell Cycle	G2/M phase transition	arrest in G2/M phase transition of leukocyte cell lines	1,27E-01	BCL2	1
Cell Cycle	S phase	arrest in S phase of lymphoma cell lines	1,27E-01	BCL2	1
Cell Cycle	mitogenesis	mitogenesis of mast cells	1,27E-01	IL4	1
Cell Cycle	organization	organization of chromosomes	1,27E-01	KIF4A	1
Cell Cycle	replication	replication of endocrine cells	1,27E-01	CCND2	1
Cell Cycle	spindle checkpoint	arrest in spindle checkpoint of cervical cancer cell lines	1,27E-01	DLGAP5	1
Cell Cycle	interphase	arrest in interphase of leukocyte cell lines	1,36E-01	BCL2, CCND2, EPOR	3
Cancer	tumorigenesis	tumorigenesis	5,10E-04	AGRN, AIP, AK2, ATP1B1, AURKA, B4GALT5, BAG4, BCL2, BCL11A, BUB1, BUB1B, CCNB1, CCND2, CD38, CD70, CD80, CDC20, CDCA5, CDK1, CENPF, CHAF1A, CHI3L1, CPT1B, CTNND1, CXADR, DDX24, DHCR24, DICER1, DLGAP5, DUSP4, EIF4A1, EPOR, FBXW7, HBD, HLA-DOA, HMGCR, HMMR, ID2, IDH1, IKZF1, IL4, JAG1, KAT2B, KIF11, KLF5, LGALS8, LIF, LYZ, MARCKS (includes EG:4082), MCM4, MKI67, MLLT10, NAMPT, NRIP1, NUSAP1, PAK1, …	101
Cancer	neoplasia	neoplasia	5,10E-04	AGRN, AIP, AK2, ATP1B1, AURKA, B4GALT5, BAG4, BCL2, BCL11A, BUB1, BUB1B, CCNB1, CCND2, CD38, CD70, CD80, CDC20, CDCA5, CDK1, CENPF, CHAF1A, CHI3L1, CPT1B, CTNND1, DDX24, DHCR24, DICER1, DLGAP5, DUSP4, EIF4A1, EPOR, FBXW7, HBD, HLA-DOA, HMGCR, HMMR, ID2, IDH1, IKZF1, IL4, JAG1, KIF11, LGALS8, LYZ, MARCKS (includes EG:4082), MCM4, MKI67, MLLT10, NAMPT, NRIP1, NUSAP1, PAK1, PBK, PDPK1, PDXDC1, PIK3R…	97
Cancer	neoplasia	neoplasia of tissue	1,27E-01	BCL2	1
Cancer	cancer	cancer	5,91E-04	AK2, ATP1B1, AURKA, B4GALT5, BAG4, BCL2, BCL11A, BUB1, BUB1B, CCNB1, CCND2, CD38, CD70, CD80, CDC20, CDCA5, CDK1, CENPF, CHAF1A, CHI3L1, CPT1B, CTNND1, DDX24, DHCR24, DICER1, DLGAP5, DUSP4, EIF4A1, EPOR, FBXW7, HBD, HLA-DOA, HMGCR, HMMR, ID2, IDH1, IKZF1, IL4, KIF11, LGALS8, LYZ, MARCKS (includes EG:4082), MCM4, MKI67, MLLT10, NAMPT, NRIP1, NUSAP1, PAK1, PBK, PDPK1, PDXDC1, PIK3R1, POLE, PPAT, PP…	94
Cancer	colorectal cancer	colorectal cancer	2,41E-03	AURKA, BCL2, BUB1B, CDCA5, CENPF, CHAF1A, CPT1B, DLGAP5, EPOR, HLA-DOA, HMGCR, IL4, LGALS8, MCM4, MKI67, PBK, PDPK1, PDXDC1, POLE, PPP2R1B, RAD1, RRM2, SEPT9, SERBP1, SET, SLC26A2, SQLE, TFAM, TMEM97, TOP2A, TYMP, ZWINT (includes EG:11130)	32
Cancer	lung adenocarcinoma	lung adenocarcinoma	7,25E-03	BUB1B, CCNB1, CDC20, CDK1, DICER1, EIF4A1, KIF11, SERBP1, UBE2C	9
Cancer	chronic B-cell leukemia	chronic B-cell leukemia	1,44E-02	BCL2, CD38, CD80, CDK1, EPOR, POLE, RRM2, SC4MOL, TOP2A	9
Cancer	lymphocytic leukemia	lymphocytic leukemia	1,91E-02	BCL2, CD38, CD80, CDK1, EPOR, FBXW7, IKZF1, POLE, PPAT, RRM2, SC4MOL, TOP2A	12
Cancer	colon cancer	colon cancer	2,66E-02	AURKA, BUB1B, CDCA5, CHAF1A, DLGAP5, HLA-DOA, IL4, LGALS8, MCM4, PBK, PDPK1, PPP2R1B, RAD1, RRM2, SERBP1, SET, SLC26A2, SQLE, TMEM97, ZWINT (includes EG:11130)	20
Cancer	myeloid leukemia	myeloid leukemia	2,66E-02	BCL2, EPOR, IDH1, MLLT10, PDPK1, POLE, PPAT, RBM15, RRM2, TOP2A, UBE2I	11
Cancer	leukemia	leukemia	2,68E-02	BCL2, CD38, CD80, CDK1, EPOR, FBXW7, IDH1, IKZF1, MLLT10, PDPK1, POLE, PPAT, RBM15, RRM2, SC4MOL, TOP2A, UBE2I	17
Cancer	acute myeloid leukemia	acute myeloid leukemia	2,89E-02	BCL2, EPOR, IDH1, MLLT10, PDPK1, POLE, PPAT, RBM15, TOP2A, UBE2I	10
Cancer	hematologic cancer	hematologic cancer	3,35E-02	BCL2, CD38, CD80, CDK1, EPOR, FBXW7, HMGCR, IDH1, IKZF1, MLLT10, PDPK1, POLE, PPAT, RBM15, RRM2, SC4MOL, TOP2A, UBE2I	18
Cancer	lung carcinoma	lung carcinoma	4,25E-02	BUB1B, CCNB1, CDC20, CDK1, DICER1, EIF4A1, EPOR, KIF11, POLE, RRM2, SERBP1, TOP2A, UBE2C	13
Cancer	small-cell lymphocytic lymphoma	small-cell lymphocytic lymphoma	4,77E-02	BCL2, TOP2A	2
Cancer	breast cancer	breast cancer	5,32E-02	AURKA, BAG4, BCL2, BUB1, CCNB1, CD70, CD80, CDC20, CDK1, CHI3L1, EIF4A1, EPOR, FBXW7, HMGCR, HMMR, KIF11, MKI67, NAMPT, PDPK1, POLE, PPP2R1B, PRRC1, RRM2, RSF1, SMYD4, TCF4, TES, TLR5, TOP2A, TYMP, UBE2C, VWA5A, ZNF451	33
Cancer	bladder tumor	bladder tumor	7,30E-02	AURKA, POLE, RRM2, TOP2A, UBE2C	5
Cancer	urinary tract tumor	urinary tract tumor	7,56E-02	AURKA, HMGCR, POLE, RRM2, TOP2A, UBE2C	6
Cancer	lymphoma	lymphoma	7,57E-02	BCL2, CD80, CDK1, EPOR, HMGCR, ID2, IKZF1, KIF11, MKI67, PIK3R1, POLE, RRM2, SKIL, TOP2A	14
Cancer	disease	disease of cervical cancer cell lines	9,27E-02	ALKBH8, ARF1, ARGLU1, CAMK1D, CAMKK2, DKFZP686O24166, HLA-DOA, IDH1, LDLR, MED31, NGLY1, PAK1, PDSS1, RAB2A, SHCBP1, STT3A, VPRBP, ZNF350, ZNF785	19
Cancer	disease	disease of tumor cell lines	1,27E-01	ALKBH8, ARF1, ARGLU1, CAMK1D, CAMKK2, CXADR, DKFZP686O24166, HLA-DOA, IDH1, LDLR, MED31, NGLY1, PAK1, PDSS1, RAB2A, SHCBP1, STT3A, VPRBP, ZNF350, ZNF785	20
Cancer	stomach tumor	stomach tumor	9,70E-02	EPOR, FBXW7, MKI67, NRIP1, POLE, RRM2, TMEM97, TOP2A, UBE2C	9
Cancer	tumor	tumor	9,71E-02	AGRN, AIP, AK2, ATP1B1, AURKA, B4GALT5, BCL2, BCL11A, BUB1, BUB1B, CCNB1, CD70, CD80, CDC20, CDK1, CHAF1A, CTNND1, DDX24, DICER1, EIF4A1, EPOR, FBXW7, HBD, HMGCR, ID2, IKZF1, IL4, JAG1, KAT2B, KIF11, KLF5, LYZ, MARCKS (includes EG:4082), MCM4, MKI67, MLLT10, NRIP1, NUSAP1, PAK1, PDPK1, PIK3R1, POLE, RREB1, RRM2, RSF1, S100A9, SCAMP1, SERBP1, SKIL, SLC7A1, SOX4, SQLE, TES, TMEM97, TOP2A, TRA2A, UB…	61
Cancer	hyperproliferation	hyperproliferation of mast precursor cells	9,71E-02	IL4, PIK3R1	2
Cancer	hyperproliferation	hyperproliferation of bone cell lines	1,27E-01	IL4	1
Cancer	gastric cancer	gastric cancer	1,10E-01	EPOR, FBXW7, MKI67, NAMPT, NRIP1, POLE, RRM2, TMEM97, TOP2A, TYMP, UBE2C	11
Cancer	follicular B-cell lymphoma	follicular B-cell lymphoma	1,15E-01	BCL2, KIF11, POLE	3
Cancer	plasmacytoma	plasmacytoma	1,15E-01	CDK1, EPOR, KIF11, POLE, RRM2, TOP2A	6
Cancer	digestive organ tumor	digestive organ tumor	1,16E-01	AURKA, CDC20, CDK1, CHAF1A, EPOR, FBXW7, LYZ, MCM4, MKI67, NRIP1, PAK1, PDPK1, PIK3R1, POLE, RRM2, SQLE, TMEM97, TOP2A, UBE2C	19
Cancer	rectum cancer	rectum cancer	1,16E-01	BCL2, EPOR, MKI67	3
Cancer	infection	infection of cervical cancer cell lines	1,19E-01	ALKBH8, ARF1, ARGLU1, CAMK1D, CAMKK2, DKFZP686O24166, HLA-DOA, IDH1, LDLR, MED31, NGLY1, PAK1, PDSS1, RAB2A, SHCBP1, STT3A, VPRBP, ZNF785	18
Cancer	precursor T-cell lymphoblastic leukemia-lymphoma	precursor T-cell lymphoblastic leukemia-lymphoma	1,27E-01	FBXW7, IKZF1, POLE	3
Cancer	developmental process	developmental process of adenocarcinoma	1,27E-01	BUB1B, CD80	2
Cancer	early-onset breast cancer	early-onset breast cancer	1,27E-01	HMMR, PPP2R1B, VWA5A	3
Cancer	adenocarcinoma	adenocarcinoma	1,27E-01	BUB1B, CCNB1, CD80, CDC20, CDK1, DICER1, EIF4A1, HMGCR, KIF11, LYZ, SERBP1, UBE2C	12
Cancer	primary tumor	primary tumor	1,27E-01	AGRN, AIP, AK2, ATP1B1, AURKA, B4GALT5, BCL2, BCL11A, BUB1B, CCNB1, CD70, CD80, CDC20, CDK1, CHAF1A, CTNND1, DDX24, DICER1, EIF4A1, EPOR, FBXW7, HBD, HMGCR, ID2, IKZF1, IL4, JAG1, KIF11, LYZ, MARCKS (includes EG:4082), MCM4, MKI67, NRIP1, NUSAP1, PAK1, PDPK1, PIK3R1, POLE, RREB1, RRM2, RSF1, S100A9, SCAMP1, SERBP1, SKIL, SLC7A1, SOX4, SQLE, TMEM97, TOP2A, TRA2A, UBE2C, UGCG, XAF1, ZNF148, ZNF827	56
Cancer	lung tumor	lung tumor	1,27E-01	BCL2, BUB1B, CCNB1, CDC20, CDK1, DICER1, EIF4A1, EPOR, KIF11, POLE, RRM2, SERBP1, TOP2A, UBE2C	14
Cancer	head and neck cancer	head and neck cancer	1,27E-01	AURKA, B4GALT5, BCL2, CDK1, EPOR, ID2, KIF11, MARCKS (includes EG:4082), MKI67, PIK3R1, POLE, RRM2, SET, TOP2A, UBE2C, UBE2I	16
Cancer	malignant tumor	malignant tumor	1,27E-01	AK2, ATP1B1, AURKA, B4GALT5, BCL2, BCL11A, BUB1B, CCNB1, CD70, CD80, CDC20, CDK1, CHAF1A, CTNND1, DDX24, DICER1, EIF4A1, EPOR, FBXW7, HBD, HMGCR, ID2, IKZF1, IL4, KIF11, LYZ, MARCKS (includes EG:4082), MCM4, MKI67, NRIP1, NUSAP1, PAK1, PDPK1, PIK3R1, POLE, RREB1, RRM2, RSF1, S100A9, SCAMP1, SERBP1, SKIL, SLC7A1, SOX4, SQLE, TMEM97, TOP2A, TRA2A, UBE2C, UGCG, XAF1, ZNF148, ZNF827	53
Cancer	cytotoxic reaction	cytotoxic reaction of tumor cell lines	1,27E-01	CD38, TOP2A	2
Cancer	growth	growth of mammary tumor	1,27E-01	BCL2, CD80	2
Cancer	lung cancer	lung cancer	1,27E-01	AURKA, BCL2, BUB1B, CCNB1, CDC20, CDK1, CHI3L1, DICER1, EIF4A1, EPOR, KIF11, POLE, PPP2R1B, RRM2, SERBP1, TOP2A, UBE2C	17
Cancer	Merkel-cell carcinoma	Merkel-cell carcinoma	1,27E-01	BCL2	1
Cancer	chromosomal congression	chromosomal congression of cervical cancer cell lines	1,27E-01	DLGAP5	1
Cancer	development	development of intestinal adenoma	1,27E-01	BUB1B	1
Cancer	dysplasia	dysplasia of tumor	1,27E-01	ID2	1
Cancer	metaplasia	metaplasia of tumor	1,27E-01	ID2	1
Cancer	recurrence	recurrence of androgen-dependent Shionogi carcinoma	1,27E-01	BCL2	1
Cancer	transformation	transformation of intestine	1,27E-01	ID2	1
Genetic Disorder	Rett syndrome	Rett syndrome	2,41E-03	ATP1B1, COX15, CSDA, DHCR24, DUSP4, EIF2S1, LGALS8, PITPNC1, PPAT, PTPLA, SOX4, TCF4	12
Genetic Disorder	lung adenocarcinoma	lung adenocarcinoma	7,25E-03	BUB1B, CCNB1, CDC20, CDK1, DICER1, EIF4A1, KIF11, SERBP1, UBE2C	9
Genetic Disorder	colon cancer	colon cancer	2,66E-02	AURKA, BUB1B, CDCA5, CHAF1A, DLGAP5, HLA-DOA, IL4, LGALS8, MCM4, PBK, PDPK1, PPP2R1B, RAD1, RRM2, SERBP1, SET, SLC26A2, SQLE, TMEM97, ZWINT (includes EG:11130)	20
Genetic Disorder	acute myeloid leukemia	acute myeloid leukemia	2,89E-02	BCL2, EPOR, IDH1, MLLT10, PDPK1, POLE, PPAT, RBM15, TOP2A, UBE2I	10
Genetic Disorder	lung carcinoma	lung carcinoma	4,25E-02	BUB1B, CCNB1, CDC20, CDK1, DICER1, EIF4A1, EPOR, KIF11, POLE, RRM2, SERBP1, TOP2A, UBE2C	13
Genetic Disorder	hereditary persistence of fetal hemoglobin	hereditary persistence of fetal hemoglobin	4,77E-02	BCL11A, HBG2	2
Genetic Disorder	gallbladder disease	gallbladder disease	7,36E-02	BCL2, TOP2A, TYMP	3
Genetic Disorder	neurofibromatosis 1	neurofibromatosis 1	1,27E-01	HMGCR, KIF11	2
Genetic Disorder	thalassemia	thalassemia	1,27E-01	HBD, RRM2	2
Genetic Disorder	early-onset breast cancer	early-onset breast cancer	1,27E-01	HMMR, PPP2R1B, VWA5A	3
Genetic Disorder	genetic disorder	genetic disorder of bone	1,27E-01	BCL2, IL4	2
Genetic Disorder	hemochromatosis	hemochromatosis	1,27E-01	HAMP, RRM2	2
Genetic Disorder	lung tumor	lung tumor	1,27E-01	BCL2, BUB1B, CCNB1, CDC20, CDK1, DICER1, EIF4A1, EPOR, KIF11, POLE, RRM2, SERBP1, TOP2A, UBE2C	14
Genetic Disorder	lung cancer	lung cancer	1,27E-01	AURKA, BCL2, BUB1B, CCNB1, CDC20, CDK1, CHI3L1, DICER1, EIF4A1, EPOR, KIF11, POLE, PPP2R1B, RRM2, SERBP1, TOP2A, UBE2C	17
Genetic Disorder	Pitt-Hopkins syndrome	Pitt-Hopkins syndrome	1,27E-01	TCF4	1
Genetic Disorder	atelosteogenesis type ii	atelosteogenesis type ii	1,27E-01	SLC26A2	1
Genetic Disorder	desmosterolosis	desmosterolosis	1,27E-01	DHCR24	1
Genetic Disorder	diastrophic dysplasia	diastrophic dysplasia	1,27E-01	SLC26A2	1
Genetic Disorder	legionnaires' disease	legionnaires' disease	1,27E-01	TLR5	1
Genetic Disorder	mitochondrial neurogastrointestinal encephalomyopathy	mitochondrial neurogastrointestinal encephalomyopathy	1,27E-01	TYMP	1
Genetic Disorder	osteoporosis	osteoporosis of cortical bone	1,27E-01	IL4	1
Genetic Disorder	osteoporosis	osteoporosis of trabecular bone	1,27E-01	IL4	1
Genetic Disorder	spinocerebellar ataxia type 1	spinocerebellar ataxia type 1 of mice	1,27E-01	ATXN1	1
Genetic Disorder	type I factor V deficiency	type I factor V deficiency	1,27E-01	F5	1
Genetic Disorder	familial hypercholesterolemia	familial hypercholesterolemia	1,36E-01	HMGCR, LDLR	2
Neurological Disease	Rett syndrome	Rett syndrome	2,41E-03	ATP1B1, COX15, CSDA, DHCR24, DUSP4, EIF2S1, LGALS8, PITPNC1, PPAT, PTPLA, SOX4, TCF4	12
Neurological Disease	meningitis	meningitis	1,15E-01	F5, POLE, RRM2	3
Neurological Disease	neurofibromatosis 1	neurofibromatosis 1	1,27E-01	HMGCR, KIF11	2
Neurological Disease	experimental autoimmune uveoretinitis	experimental autoimmune uveoretinitis	1,27E-01	BCL2, IL4	2
Neurological Disease	Pitt-Hopkins syndrome	Pitt-Hopkins syndrome	1,27E-01	TCF4	1
Neurological Disease	ataxia	ataxia of humans	1,27E-01	ATXN1	1
Neurological Disease	disorganization	disorganization of myelin sheath	1,27E-01	UGCG	1
Neurological Disease	dysfunction	dysfunction of peripheral nerve	1,27E-01	UGCG	1
Neurological Disease	enlargement	enlargement of myelin sheath	1,27E-01	UGCG	1
Neurological Disease	neurodegeneration	neurodegeneration of brainstem	1,27E-01	ATXN1	1
Neurological Disease	spinocerebellar ataxia type 1	spinocerebellar ataxia type 1 of mice	1,27E-01	ATXN1	1
Gastrointestinal Disease	colorectal cancer	colorectal cancer	2,41E-03	AURKA, BCL2, BUB1B, CDCA5, CENPF, CHAF1A, CPT1B, DLGAP5, EPOR, HLA-DOA, HMGCR, IL4, LGALS8, MCM4, MKI67, PBK, PDPK1, PDXDC1, POLE, PPP2R1B, RAD1, RRM2, SEPT9, SERBP1, SET, SLC26A2, SQLE, TFAM, TMEM97, TOP2A, TYMP, ZWINT (includes EG:11130)	32
Gastrointestinal Disease	colon cancer	colon cancer	2,66E-02	AURKA, BUB1B, CDCA5, CHAF1A, DLGAP5, HLA-DOA, IL4, LGALS8, MCM4, PBK, PDPK1, PPP2R1B, RAD1, RRM2, SERBP1, SET, SLC26A2, SQLE, TMEM97, ZWINT (includes EG:11130)	20
Gastrointestinal Disease	gallbladder disease	gallbladder disease	7,36E-02	BCL2, TOP2A, TYMP	3
Gastrointestinal Disease	stomach tumor	stomach tumor	9,70E-02	EPOR, FBXW7, MKI67, NRIP1, POLE, RRM2, TMEM97, TOP2A, UBE2C	9
Gastrointestinal Disease	gastric cancer	gastric cancer	1,10E-01	EPOR, FBXW7, MKI67, NAMPT, NRIP1, POLE, RRM2, TMEM97, TOP2A, TYMP, UBE2C	11
Gastrointestinal Disease	digestive organ tumor	digestive organ tumor	1,16E-01	AURKA, CDC20, CDK1, CHAF1A, EPOR, FBXW7, LYZ, MCM4, MKI67, NRIP1, PAK1, PDPK1, PIK3R1, POLE, RRM2, SQLE, TMEM97, TOP2A, UBE2C	19
Gastrointestinal Disease	rectum cancer	rectum cancer	1,16E-01	BCL2, EPOR, MKI67	3
Gastrointestinal Disease	Barrett's syndrome	Barrett's syndrome	1,27E-01	CDC20, IL4, LYZ	3
Gene Expression	transcription	transcription	2,41E-03	ABCG1, AGRN, ATXN1, BCL2, CAMKK2, CBX3, CBX5, CCNB1, CDK1, CENPF, CHAF1A, CHD4, CNOT7, CSDA, CUL4A, DMD, DUSP4, EIF2S1, EPOR, GTF2A2, ID2, IKZF1, IL4, IRF7, JAG1, KAT2B, KDM6B, KLF5, LIF, MED1, MED31, NAA15, NFAT5, NOC2L, NRIP1, RAP2A, RBM15, RBM39, RREB1, RSF1, SENP3, SET, SIRT2, SKIL, SMURF2, SOX4, SP100, SYNJ2BP, TCF4, TCF25, TFAM, THOC4, THRAP3, TOP2A, TRIM66, UBE2I, UBN1, ZBP1, ZNF148, ZNF22…	62
Gene Expression	transcription	transcription of DNA	2,16E-02	ABCG1, AGRN, ATXN1, CAMKK2, CBX3, CBX5, CENPF, CHD4, CNOT7, CSDA, DMD, GTF2A2, ID2, IKZF1, IL4, IRF7, KAT2B, KDM6B, KLF5, LIF, MED1, MED31, NAA15, NFAT5, NRIP1, RBM15, RREB1, RSF1, SIRT2, SKIL, SOX4, SP100, TCF4, TCF25, TFAM, THRAP3, TOP2A, TRIM66, UBE2I, UBN1, ZNF148, ZNF281, ZNF350	43
Gene Expression	transcription	transcription of CBF1 binding site	4,77E-02	IKZF1, JAG1	2
Gene Expression	transcription	initiation of transcription	1,27E-01	GTF2A2, MED1, NRIP1, RSF1, THRAP3	5
Gene Expression	transcription	initiation of transcription of DNA	1,27E-01	GTF2A2, MED1, RSF1, THRAP3	4
Gene Expression	transcription	transcription of gene	1,27E-01	BCL2, CBX5, CUL4A, DUSP4, EIF2S1, IL4, KAT2B, LIF, MED1, NRIP1, SET, SKIL, SP100, SYNJ2BP, THOC4, UBE2I, ZBP1	17
Gene Expression	binding	binding of RNA	5,57E-02	CCNB1, CDK1, THOC4	3
Gene Expression	binding	binding of DNA fragment	1,27E-01	CDK1, CUL4A, LIF, RAD1	4
Gene Expression	binding	binding of E2 box element	1,27E-01	ID2	1
Gene Expression	binding	binding of androgen receptor binding site	1,27E-01	IL4	1
Gene Expression	binding	binding of negative regulatory domain promoter element	1,27E-01	CDK1	1
Gene Expression	binding	binding of positive regulatory domain promoter element	1,27E-01	CDK1	1
Gene Expression	activation	activation of dioxin responsive element	1,27E-01	AIP, NRIP1	2
Gene Expression	activation	activation of Ikaros2 binding site	1,27E-01	IKZF1	1
Gene Expression	activation	activation of Stat-1/Stat-3 binding site	1,27E-01	LIF	1
Gene Expression	activation	activation of proximal sequence element	1,27E-01	LIF	1
Gene Expression	induction	induction of response element	1,27E-01	IL4	1
Gene Expression	localization	localization of DNA fragment	1,27E-01	ROCK1	1
DNA Replication, Recombination, and Repair	condensation	condensation of chromosomes	2,41E-03	CDCA5, CDK1, KIF4A, NCAPG (includes EG:64151), NUSAP1, TOP2A	6
DNA Replication, Recombination, and Repair	quantity	quantity of mitotic spindle	4,25E-02	AURKA, KIF11, KIF4A	3
DNA Replication, Recombination, and Repair	assembly	assembly of nucleosomes	9,70E-02	CHAF1A, RSF1, SET	3
DNA Replication, Recombination, and Repair	checkpoint control	checkpoint control	1,27E-01	BUB1, BUB1B, CCNB1, CDC20, ZWINT (includes EG:11130)	5
DNA Replication, Recombination, and Repair	segregation	segregation of chromosomes	1,27E-01	CCNB1, NUSAP1, TOP2A, ZWINT (includes EG:11130)	4
DNA Replication, Recombination, and Repair	replication	replication of DNA	1,27E-01	BCL2, IL4, MED1, POLE, SET, TFAM, TMEM49, TYMP, VPRBP	9
DNA Replication, Recombination, and Repair	aberration	aberration of chromosome ends	1,27E-01	HSPA1A	1
DNA Replication, Recombination, and Repair	catabolism	catabolism of UDP	1,27E-01	ENTPD4	1
DNA Replication, Recombination, and Repair	cleavage	cleavage of pBR322 plasmid	1,27E-01	TOP2A	1
DNA Replication, Recombination, and Repair	hypercondensation	hypercondensation of chromosomes	1,27E-01	KIF4A	1
DNA Replication, Recombination, and Repair	ligation	ligation of pBR322 plasmid	1,27E-01	TOP2A	1
DNA Replication, Recombination, and Repair	organization	organization of chromosomes	1,27E-01	KIF4A	1
DNA Replication, Recombination, and Repair	spindle checkpoint	arrest in spindle checkpoint of cervical cancer cell lines	1,27E-01	DLGAP5	1
DNA Replication, Recombination, and Repair	nicking	nicking of DNA	1,36E-01	SET, TOP2A	2
Cellular Assembly and Organization	missegregation	missegregation of chromosomes	6,44E-03	BRD4, BUB1, KIF11, KIF4A	4
Cellular Assembly and Organization	quantity	quantity of mitotic spindle	4,25E-02	AURKA, KIF11, KIF4A	3
Cellular Assembly and Organization	quantity	quantity of nucleus	1,16E-01	AURKA, BUB1B, LIF	3
Cellular Assembly and Organization	quantity	quantity of dense granules	1,27E-01	RAB27B	1
Cellular Assembly and Organization	quantity	quantity of motor axons	1,27E-01	BCL2	1
Cellular Assembly and Organization	quantity	quantity of sensory axons	1,27E-01	BCL2	1
Cellular Assembly and Organization	bundling	bundling of filaments	5,28E-02	NUSAP1, PIK3R1, ROCK1, SEPT9	4
Cellular Assembly and Organization	dissociation	dissociation of Golgi apparatus	7,30E-02	CCNB1, CDK1	2
Cellular Assembly and Organization	retraction	retraction of cellular tail	7,30E-02	PAK1, ROCK1	2
Cellular Assembly and Organization	assembly	assembly of nucleosomes	9,70E-02	CHAF1A, RSF1, SET	3
Cellular Assembly and Organization	formation	formation of microspikes	9,70E-02	LGALS8, ROCK1, WASL (includes EG:8976)	3
Cellular Assembly and Organization	formation	formation of membrane blebs	9,71E-02	MARCKS (includes EG:4082), ROCK1	2
Cellular Assembly and Organization	formation	formation of midzone	1,27E-01	KIF4A	1
Cellular Assembly and Organization	rearrangement	rearrangement of microtubules	9,71E-02	CCNB1, CDK1	2
Cellular Assembly and Organization	morphology	morphology of actin filaments	1,27E-01	PIK3R1, ROCK1	2
Cellular Assembly and Organization	development	development of neuromuscular junctions	1,27E-01	AGRN, NRD1, PAK1	3
Cellular Assembly and Organization	development	development of intercellular junctions	1,27E-01	AGRN, JAG1, NRD1, PAK1	4
Cellular Assembly and Organization	development	development of costameres	1,27E-01	DMD	1
Cellular Assembly and Organization	development	development of focal adhesions	1,27E-01	JAG1	1
Cellular Assembly and Organization	development	development of neuromuscular synapse	1,27E-01	AGRN	1
Cellular Assembly and Organization	segregation	segregation of chromosomes	1,27E-01	CCNB1, NUSAP1, TOP2A, ZWINT (includes EG:11130)	4
Cellular Assembly and Organization	secretion	secretion of vesicles	1,27E-01	ARF1, RAB27B	2
Cellular Assembly and Organization	differentiation	differentiation of presynaptic terminals	1,27E-01	AGRN	1
Cellular Assembly and Organization	differentiation	differentiation of synapse	1,27E-01	AGRN	1
Cellular Assembly and Organization	generation	generation of axons	1,27E-01	ROCK1	1
Cellular Assembly and Organization	generation	generation of growth cone	1,27E-01	ROCK1	1
Cellular Assembly and Organization	growth	growth of neuromuscular synapse	1,27E-01	AGRN	1
Cellular Assembly and Organization	inhibition	inhibition of permeability transition pores	1,27E-01	BCL2	1
Cellular Assembly and Organization	organization	organization of chromosomes	1,27E-01	KIF4A	1
Cellular Assembly and Organization	organization	organization of nucleus	1,27E-01	CHAF1A	1
Cellular Assembly and Organization	outgrowth	outgrowth of membrane ruffles	1,27E-01	ROCK1	1
Cellular Assembly and Organization	permeability	permeability of mitochondrial outer membrane	1,27E-01	BCL2	1
Cellular Assembly and Organization	positioning	positioning of centriole	1,27E-01	ROCK1	1
Cellular Assembly and Organization	release	release of apoptotic bodies	1,27E-01	BCL2	1
Cellular Assembly and Organization	release	release of microtubule organizing centers	1,27E-01	CDK1	1
Cellular Assembly and Organization	size	size of lamellipodia	1,27E-01	PAK1	1
Cellular Assembly and Organization	structural integrity	structural integrity of tight junctions	1,27E-01	CXADR	1
Cellular Assembly and Organization	turnover	turnover of synaptic vesicles	1,27E-01	AGRN	1
Respiratory Disease	lung adenocarcinoma	lung adenocarcinoma	7,25E-03	BUB1B, CCNB1, CDC20, CDK1, DICER1, EIF4A1, KIF11, SERBP1, UBE2C	9
Respiratory Disease	lung carcinoma	lung carcinoma	4,25E-02	BUB1B, CCNB1, CDC20, CDK1, DICER1, EIF4A1, EPOR, KIF11, POLE, RRM2, SERBP1, TOP2A, UBE2C	13
Respiratory Disease	respiratory disorder	respiratory disorder	4,25E-02	ABCG1, ATP1B1, CD38, CD80, CHI3L1, EPOR, F5, HBG2, HMGCR, IL4, LDLR, LYZ, MED1, NAMPT, PAK1, PIK3R1, PTGDR, RAB32, RRM2, S100A9, SOX4, TLR5, TOP2A, UGCG	24
Respiratory Disease	lung tumor	lung tumor	1,27E-01	BCL2, BUB1B, CCNB1, CDC20, CDK1, DICER1, EIF4A1, EPOR, KIF11, POLE, RRM2, SERBP1, TOP2A, UBE2C	14
Respiratory Disease	lung cancer	lung cancer	1,27E-01	AURKA, BCL2, BUB1B, CCNB1, CDC20, CDK1, CHI3L1, DICER1, EIF4A1, EPOR, KIF11, POLE, PPP2R1B, RRM2, SERBP1, TOP2A, UBE2C	17
Respiratory Disease	legionnaires' disease	legionnaires' disease	1,27E-01	TLR5	1
Hematological Disease	chronic B-cell leukemia	chronic B-cell leukemia	1,44E-02	BCL2, CD38, CD80, CDK1, EPOR, POLE, RRM2, SC4MOL, TOP2A	9
Hematological Disease	lymphocytic leukemia	lymphocytic leukemia	1,91E-02	BCL2, CD38, CD80, CDK1, EPOR, FBXW7, IKZF1, POLE, PPAT, RRM2, SC4MOL, TOP2A	12
Hematological Disease	myeloid leukemia	myeloid leukemia	2,66E-02	BCL2, EPOR, IDH1, MLLT10, PDPK1, POLE, PPAT, RBM15, RRM2, TOP2A, UBE2I	11
Hematological Disease	leukemia	leukemia	2,68E-02	BCL2, CD38, CD80, CDK1, EPOR, FBXW7, IDH1, IKZF1, MLLT10, PDPK1, POLE, PPAT, RBM15, RRM2, SC4MOL, TOP2A, UBE2I	17
Hematological Disease	acute myeloid leukemia	acute myeloid leukemia	2,89E-02	BCL2, EPOR, IDH1, MLLT10, PDPK1, POLE, PPAT, RBM15, TOP2A, UBE2I	10
Hematological Disease	hematologic cancer	hematologic cancer	3,35E-02	BCL2, CD38, CD80, CDK1, EPOR, FBXW7, HMGCR, IDH1, IKZF1, MLLT10, PDPK1, POLE, PPAT, RBM15, RRM2, SC4MOL, TOP2A, UBE2I	18
Hematological Disease	venous thrombosis	venous thrombosis	4,25E-02	EPOR, F5, HMGCR	3
Hematological Disease	hereditary persistence of fetal hemoglobin	hereditary persistence of fetal hemoglobin	4,77E-02	BCL11A, HBG2	2
Hematological Disease	hematological disorder	hematological disorder	9,70E-02	AICDA, ATP1B1, BCL2, BCL11A, CCND2, CD38, CD47, CDC20, CDK1, CHAF1A, DUSP4, EPOR, F5, GGCX, HAMP, HBD, HBG2, HMGCR, IKZF1, IL4, LIF, PAK1, PIK3R1, POLE, RRM2, S100A9, SOX4, TOP2A	28
Hematological Disease	hematological disorder	hematological disorder of mice	1,27E-01	AICDA, BCL2, CCND2, CD47, EPOR, HBD, IKZF1, IL4, LIF, PIK3R1, S100A9	11
Hematological Disease	hyperproliferation	hyperproliferation of mast precursor cells	9,71E-02	IL4, PIK3R1	2
Hematological Disease	precursor T-cell lymphoblastic leukemia-lymphoma	precursor T-cell lymphoblastic leukemia-lymphoma	1,27E-01	FBXW7, IKZF1, POLE	3
Hematological Disease	thalassemia	thalassemia	1,27E-01	HBD, RRM2	2
Hematological Disease	anemia	anemia of mice	1,27E-01	CCND2, CD47, EPOR, HBD, IKZF1	5
Hematological Disease	thrombocytopenia	thrombocytopenia of humans	1,27E-01	BCL2	1
Hematological Disease	type I factor V deficiency	type I factor V deficiency	1,27E-01	F5	1
Hematological Disease	infection	infection of macrophages	1,36E-01	CXADR, PIK3R1	2
Immunological Disease	chronic B-cell leukemia	chronic B-cell leukemia	1,44E-02	BCL2, CD38, CD80, CDK1, EPOR, POLE, RRM2, SC4MOL, TOP2A	9
Immunological Disease	lymphocytic leukemia	lymphocytic leukemia	1,91E-02	BCL2, CD38, CD80, CDK1, EPOR, FBXW7, IKZF1, POLE, PPAT, RRM2, SC4MOL, TOP2A	12
Immunological Disease	hyperproliferation	hyperproliferation of mast precursor cells	9,71E-02	IL4, PIK3R1	2
Immunological Disease	precursor T-cell lymphoblastic leukemia-lymphoma	precursor T-cell lymphoblastic leukemia-lymphoma	1,27E-01	FBXW7, IKZF1, POLE	3
Immunological Disease	T-cell lymphoproliferative disorder	T-cell lymphoproliferative disorder	1,27E-01	FBXW7, IKZF1, PIK3R1, POLE	4
Immunological Disease	experimental autoimmune uveoretinitis	experimental autoimmune uveoretinitis	1,27E-01	BCL2, IL4	2
Immunological Disease	systemic lupus erythematosus	systemic lupus erythematosus	1,27E-01	BCL2, CD80, HMGCR, IL4, PXK, TLR5	6
Immunological Disease	infection	infection of lymphatic system cells	1,27E-01	CXADR	1
Immunological Disease	infection	infection of macrophages	1,36E-01	CXADR, PIK3R1	2
Immunological Disease	infectious disorder	infectious disorder of lymphoid cells	1,27E-01	CXADR	1
Immunological Disease	lymphadenopathy	lymphadenopathy of lymph node	1,27E-01	LDLR	1
Cellular Movement	cytokinesis	cytokinesis	1,68E-02	AURKA, BRD4, CCNB1, CDC20, KIF4A, NUSAP1, SEPT9, TOP2A	8
Cellular Movement	cytokinesis	cytokinesis of cell lines	1,11E-01	BRD4, KIF4A, SEPT9, TOP2A	4
Cellular Movement	cytokinesis	cytokinesis of tumor cell lines	1,27E-01	BRD4, KIF4A, TOP2A	3
Cellular Movement	cytokinesis	arrest in cytokinesis	1,27E-01	SEPT9	1
Cellular Movement	cytokinesis	cytokinesis of endothelial cell lines	1,27E-01	SEPT9	1
Cellular Movement	cytokinesis	cytokinesis of epithelial cells	1,27E-01	BRD4	1
Cellular Movement	cytokinesis	cytokinesis of fibrosarcoma cell lines	1,27E-01	TOP2A	1
Cellular Movement	invasion	invasion of astrocytes	2,89E-02	B4GALT5, CHI3L1	2
Cellular Movement	invasion	invasion of cervical cancer cell lines	1,27E-01	SRRM1, ZNF350	2
Cellular Movement	invasion	invasion of breast cancer cell lines	1,27E-01	CBX5, CTNND1, ID2, ROCK1, SEPT9, SP100	6
Cellular Movement	migration	delay in migration of normal cells	9,71E-02	CD47, LDLR	2
Cellular Movement	migration	migration of hematopoietic progenitor cells	1,27E-01	CD38, CXCL11, IL4	3
Cellular Movement	migration	delay in migration of neutrophils	1,27E-01	CD47	1
Cellular Movement	migration	migration of dendritic precursor cells	1,27E-01	CD38	1
Cellular Movement	migration	migration of dendritic cells	1,34E-01	CD38, CD80, CXCL11, IL4, PTGDR	5
Cellular Movement	distribution	distribution of B lymphocytes	1,27E-01	IL4	1
Cellular Movement	extravasation	extravasation of plasma cells	1,27E-01	PRKAR1B	1
Hematological System Development and Function	hematopoiesis	hematopoiesis	1,84E-02	BCL2, BCL11A, CCNB1, CD47, CD70, CD80, CDK1, CHD4, CUL4A, CXCL11, DICER1, EPOR, F5, FBXW7, GIMAP5, HBD, HLA-DOA, ID2, IKZF1, IL4, JAG1, LIF, MED1, MLLT10, PDPK1, PIK3R1, RBM15, SOX4, TCF4, TLR5, TOP2A, WASL (includes EG:8976)	32
Hematological System Development and Function	hematopoiesis	arrest in hematopoiesis of liver	1,27E-01	EPOR	1
Hematological System Development and Function	development	T cell development	1,84E-02	BCL2, BCL11A, CCNB1, CD47, CD70, CD80, CDK1, CHD4, DICER1, F5, FBXW7, GIMAP5, HLA-DOA, ID2, IKZF1, IL4, LIF, MLLT10, PDPK1, PIK3R1, SOX4, TCF4, TLR5, TOP2A, WASL (includes EG:8976)	25
Hematological System Development and Function	development	development of mononuclear leukocytes	2,14E-02	BCL2, BCL11A, CCNB1, CD47, CD70, CD80, CDK1, CHD4, CXCL11, DICER1, F5, FBXW7, GIMAP5, HLA-DOA, ID2, IKZF1, IL4, LIF, MLLT10, PDPK1, PIK3R1, SOX4, TCF4, TLR5, TOP2A, WASL (includes EG:8976)	26
Hematological System Development and Function	development	development of blood cells	2,34E-02	BCL2, BCL11A, CCNB1, CD47, CD70, CD80, CDK1, CHD4, CXCL11, DICER1, EPOR, F5, FBXW7, GIMAP5, HLA-DOA, ID2, IKZF1, IL4, LIF, MLLT10, PDPK1, PIK3R1, SOX4, TCF4, TLR5, TOP2A, WASL (includes EG:8976)	27
Hematological System Development and Function	differentiation	differentiation of T lymphocytes	1,91E-02	BCL2, BCL11A, CD70, CD80, DICER1, GIMAP5, HLA-DOA, ID2, IKZF1, IL4, LIF, MLLT10, PDPK1, PIK3R1, SOX4, TLR5	16
Hematological System Development and Function	differentiation	differentiation of leukocytes	4,25E-02	BCL2, BCL11A, CD70, CD80, CUL4A, DICER1, EPOR, GIMAP5, HLA-DOA, ID2, IKZF1, IL4, IRF7, JAG1, LIF, MLLT10, PDPK1, PIK3R1, RBM15, SOX4, TLR5	21
Hematological System Development and Function	differentiation	differentiation of blood cells	4,25E-02	BCL2, BCL11A, CD70, CD80, CUL4A, DICER1, EPOR, GIMAP5, HLA-DOA, ID2, IKZF1, IL4, IRF7, JAG1, LIF, MED1, MLLT10, PDPK1, PIK3R1, RBM15, SOX4, TLR5, UBE2I	23
Hematological System Development and Function	differentiation	differentiation of mononuclear leukocytes	4,77E-02	BCL2, BCL11A, CD70, CD80, DICER1, GIMAP5, HLA-DOA, ID2, IKZF1, IL4, IRF7, LIF, MLLT10, PDPK1, PIK3R1, RBM15, SOX4, TLR5	18
Hematological System Development and Function	differentiation	differentiation of lymphocytes	4,77E-02	BCL2, BCL11A, CD70, CD80, DICER1, GIMAP5, HLA-DOA, ID2, IKZF1, IL4, LIF, MLLT10, PDPK1, PIK3R1, RBM15, SOX4, TLR5	17
Hematological System Development and Function	differentiation	differentiation of antigen presenting cells	8,55E-02	BCL2, CUL4A, GIMAP5, ID2, IKZF1, IL4, IRF7, LIF	8
Hematological System Development and Function	differentiation	differentiation of B lymphocytes	9,90E-02	BCL2, BCL11A, CD70, IKZF1, IL4, PIK3R1, RBM15, SOX4	8
Hematological System Development and Function	differentiation	differentiation of naive T lymphocytes	1,27E-01	CD80, IL4, TLR5	3
Hematological System Development and Function	differentiation	differentiation of macrophages	1,27E-01	BCL2, CUL4A, ID2, IL4, IRF7, LIF	6
Hematological System Development and Function	differentiation	differentiation of thymocytes	1,27E-01	BCL2, IKZF1, IL4, MLLT10	4
Hematological System Development and Function	differentiation	differentiation of plasmacytoid dendritic cells	1,27E-01	ID2, IKZF1	2
Hematological System Development and Function	differentiation	differentiation of memory B cells	1,36E-01	CD70, IL4	2
Hematological System Development and Function	hematological process	hematological process	3,28E-02	BCL2, BCL11A, CCNB1, CD47, CD70, CD80, CDK1, CHD4, CUL4A, CXCL11, DICER1, EPOR, F5, FBXW7, GGCX, GIMAP5, HBD, HLA-DOA, ID2, IKZF1, IL4, JAG1, LIF, MED1, MLLT10, PDPK1, PIK3R1, RBM15, SOX4, TCF4, TLR5, TOP2A, WASL (includes EG:8976)	33
Hematological System Development and Function	quantity	quantity of erythroid progenitor cells	4,25E-02	BCL2, CUL4A, EPOR, HBD, IKZF1	5
Hematological System Development and Function	quantity	quantity of red blood cells	4,77E-02	BCL2, CUL4A, EPOR, HBD, IKZF1, PIK3R1	6
Hematological System Development and Function	quantity	quantity of blood cells	5,32E-02	BCL2, CD38, CD47, CD70, CD80, CUL4A, DICER1, DMD, EPOR, GCNT1, HBD, ID2, IKZF1, IL4, LDLR, LGALS8, LIF, MED1, PIK3R1, RBM15, S100A9, TCF4, WASL (includes EG:8976)	23
Hematological System Development and Function	quantity	quantity of dendritic cells	6,80E-02	BCL2, CD47, ID2, IKZF1, LDLR	5
Hematological System Development and Function	quantity	quantity of Langerhans cells	9,71E-02	CD47, ID2	2
Hematological System Development and Function	quantity	quantity of lymphocytes	1,00E-01	BCL2, CD38, CD70, CD80, DICER1, GCNT1, ID2, IKZF1, IL4, LDLR, LGALS8, LIF, PIK3R1, RBM15, TCF4, WASL (includes EG:8976)	16
Hematological System Development and Function	quantity	quantity of B lymphocytes	1,16E-01	BCL2, CD38, CD70, CD80, ID2, IL4, PIK3R1, RBM15, TCF4	9
Hematological System Development and Function	quantity	quantity of follicular B lymphocytes	1,27E-01	BCL2, CD80	2
Hematological System Development and Function	quantity	quantity of leukocytes	1,27E-01	BCL2, CD38, CD47, CD70, CD80, DICER1, DMD, GCNT1, ID2, IKZF1, IL4, LDLR, LGALS8, LIF, PIK3R1, RBM15, S100A9, TCF4, WASL (includes EG:8976)	19
Hematological System Development and Function	quantity	quantity of burst-forming erythroid cells	1,27E-01	BCL2, IKZF1	2
Hematological System Development and Function	quantity	quantity of colony forming multilineage cells	1,27E-01	BCL2, IKZF1	2
Hematological System Development and Function	quantity	quantity of memory B cells	1,27E-01	BCL2, IL4	2
Hematological System Development and Function	quantity	quantity of colony-forming erythroid cells	1,27E-01	BCL2, EPOR	2
Hematological System Development and Function	quantity	quantity of Ly-1 B lymphocytes	1,27E-01	PIK3R1	1
Hematological System Development and Function	quantity	quantity of dense granules	1,27E-01	RAB27B	1
Hematological System Development and Function	quantity	quantity of pre-natural killer lymphocytes	1,27E-01	ID2	1
Hematological System Development and Function	quantity	quantity of antigen presenting cells	1,35E-01	BCL2, CD47, DMD, ID2, IKZF1, LDLR, LIF	7
Hematological System Development and Function	quantity	quantity of peripheral blood lymphocytes	1,36E-01	RBM15, WASL (includes EG:8976)	2
Hematological System Development and Function	accumulation	accumulation of plasma cells	7,30E-02	AICDA, BCL2	2
Hematological System Development and Function	cell spreading	cell spreading of B lymphocytes	1,16E-01	CD47, IL4	2
Hematological System Development and Function	interaction	interaction of lymphocytes	1,19E-01	CD47, CD80, CXCL11, GCNT1, IL4, LIF	6
Hematological System Development and Function	interaction	interaction of T lymphocytes	1,34E-01	CD47, CD80, CXCL11, GCNT1, IL4	5
Hematological System Development and Function	proliferation	proliferation of erythroid cells	1,27E-01	EPOR, IL4	2
Hematological System Development and Function	proliferation	arrest in proliferation of Th2 cells	1,27E-01	IL4	1
Hematological System Development and Function	size	size of B lymphocytes	1,27E-01	CD47, IL4	2
Hematological System Development and Function	generation	generation of cytotoxic T cells	1,27E-01	CD80, IL4	2
Hematological System Development and Function	aggregation	aggregation of leukocyte cell lines	1,27E-01	CD38, CD47	2
Hematological System Development and Function	activation	activation of basophils	1,27E-01	F5, IL4	2
Hematological System Development and Function	activation	activation of pre-B lymphocytes	1,27E-01	IL4	1
Hematological System Development and Function	co-stimulation	co-stimulation of colony-forming unit erythrocytes	1,27E-01	IL4	1
Hematological System Development and Function	colony formation	colony formation of lymphoblasts	1,27E-01	BCL2	1
Hematological System Development and Function	commitment	commitment of granulocyte-macrophage progenitor cells	1,27E-01	PDPK1	1
Hematological System Development and Function	conversion	conversion of thymocytes	1,27E-01	LIF	1
Hematological System Development and Function	distribution	distribution of B lymphocytes	1,27E-01	IL4	1
Hematological System Development and Function	elimination	elimination of red blood cells	1,27E-01	CD47	1
Hematological System Development and Function	elongation	elongation of B lymphocytes	1,27E-01	CD47	1
Hematological System Development and Function	erythropoiesis	erythropoiesis of erythroid progenitor cells	1,27E-01	EPOR	1
Hematological System Development and Function	erythropoiesis	erythropoiesis of yolk sac	1,27E-01	EPOR	1
Hematological System Development and Function	expansion	expansion of megakaryocytes	1,27E-01	RBM15	1
Hematological System Development and Function	extravasation	extravasation of plasma cells	1,27E-01	PRKAR1B	1
Hematological System Development and Function	formation	formation of bone marrow precursor cells	1,27E-01	JAG1	1
Hematological System Development and Function	induction	induction of giant cells	1,27E-01	IL4	1
Hematological System Development and Function	induction	induction of peripheral blood monocytes	1,27E-01	IL4	1
Hematological System Development and Function	maturation	maturation of Th2 cells	1,27E-01	IL4	1
Hematological System Development and Function	priming	priming of thymocytes	1,27E-01	IL4	1
Hematological System Development and Function	stimulation	stimulation of colony-forming units granulocytes	1,27E-01	LIF	1
Hematological System Development and Function	survival	survival of hematopoietic system	1,27E-01	BCL2	1
Hematological System Development and Function	survival	survival of pro-T lymphocytes	1,27E-01	BCL2	1
Hematological System Development and Function	transdifferentiation	transdifferentiation of dendritic cells	1,27E-01	IL4	1
Hematological System Development and Function	transdifferentiation	transdifferentiation of monocytes	1,27E-01	IL4	1
Hematological System Development and Function	response	T cell response	1,36E-01	CD80, CXCL11, IL4, LIF, PIK3R1	5
Hematological System Development and Function	modification	modification of T lymphocytes	1,36E-01	CD80, LIF	2
Hematopoiesis	hematopoiesis	hematopoiesis	1,84E-02	BCL2, BCL11A, CCNB1, CD47, CD70, CD80, CDK1, CHD4, CUL4A, CXCL11, DICER1, EPOR, F5, FBXW7, GIMAP5, HBD, HLA-DOA, ID2, IKZF1, IL4, JAG1, LIF, MED1, MLLT10, PDPK1, PIK3R1, RBM15, SOX4, TCF4, TLR5, TOP2A, WASL (includes EG:8976)	32
Hematopoiesis	hematopoiesis	arrest in hematopoiesis of liver	1,27E-01	EPOR	1
Hematopoiesis	development	T cell development	1,84E-02	BCL2, BCL11A, CCNB1, CD47, CD70, CD80, CDK1, CHD4, DICER1, F5, FBXW7, GIMAP5, HLA-DOA, ID2, IKZF1, IL4, LIF, MLLT10, PDPK1, PIK3R1, SOX4, TCF4, TLR5, TOP2A, WASL (includes EG:8976)	25
Hematopoiesis	development	development of mononuclear leukocytes	2,14E-02	BCL2, BCL11A, CCNB1, CD47, CD70, CD80, CDK1, CHD4, CXCL11, DICER1, F5, FBXW7, GIMAP5, HLA-DOA, ID2, IKZF1, IL4, LIF, MLLT10, PDPK1, PIK3R1, SOX4, TCF4, TLR5, TOP2A, WASL (includes EG:8976)	26
Hematopoiesis	development	development of blood cells	2,34E-02	BCL2, BCL11A, CCNB1, CD47, CD70, CD80, CDK1, CHD4, CXCL11, DICER1, EPOR, F5, FBXW7, GIMAP5, HLA-DOA, ID2, IKZF1, IL4, LIF, MLLT10, PDPK1, PIK3R1, SOX4, TCF4, TLR5, TOP2A, WASL (includes EG:8976)	27
Hematopoiesis	differentiation	differentiation of T lymphocytes	1,91E-02	BCL2, BCL11A, CD70, CD80, DICER1, GIMAP5, HLA-DOA, ID2, IKZF1, IL4, LIF, MLLT10, PDPK1, PIK3R1, SOX4, TLR5	16
Hematopoiesis	differentiation	differentiation of leukocytes	4,25E-02	BCL2, BCL11A, CD70, CD80, CUL4A, DICER1, EPOR, GIMAP5, HLA-DOA, ID2, IKZF1, IL4, IRF7, JAG1, LIF, MLLT10, PDPK1, PIK3R1, RBM15, SOX4, TLR5	21
Hematopoiesis	differentiation	differentiation of mononuclear leukocytes	4,77E-02	BCL2, BCL11A, CD70, CD80, DICER1, GIMAP5, HLA-DOA, ID2, IKZF1, IL4, IRF7, LIF, MLLT10, PDPK1, PIK3R1, RBM15, SOX4, TLR5	18
Hematopoiesis	differentiation	differentiation of lymphocytes	4,77E-02	BCL2, BCL11A, CD70, CD80, DICER1, GIMAP5, HLA-DOA, ID2, IKZF1, IL4, LIF, MLLT10, PDPK1, PIK3R1, RBM15, SOX4, TLR5	17
Hematopoiesis	differentiation	differentiation of antigen presenting cells	8,55E-02	BCL2, CUL4A, GIMAP5, ID2, IKZF1, IL4, IRF7, LIF	8
Hematopoiesis	differentiation	differentiation of B lymphocytes	9,90E-02	BCL2, BCL11A, CD70, IKZF1, IL4, PIK3R1, RBM15, SOX4	8
Hematopoiesis	differentiation	differentiation of naive T lymphocytes	1,27E-01	CD80, IL4, TLR5	3
Hematopoiesis	differentiation	differentiation of macrophages	1,27E-01	BCL2, CUL4A, ID2, IL4, IRF7, LIF	6
Hematopoiesis	differentiation	differentiation of thymocytes	1,27E-01	BCL2, IKZF1, IL4, MLLT10	4
Hematopoiesis	differentiation	differentiation of plasmacytoid dendritic cells	1,27E-01	ID2, IKZF1	2
Hematopoiesis	differentiation	differentiation of colony forming unit fibroblasts	1,27E-01	CD38	1
Hematopoiesis	differentiation	differentiation of memory B cells	1,36E-01	CD70, IL4	2
Hematopoiesis	quantity	quantity of erythroid progenitor cells	4,25E-02	BCL2, CUL4A, EPOR, HBD, IKZF1	5
Hematopoiesis	quantity	quantity of red blood cells	4,77E-02	BCL2, CUL4A, EPOR, HBD, IKZF1, PIK3R1	6
Hematopoiesis	quantity	quantity of burst-forming erythroid cells	1,27E-01	BCL2, IKZF1	2
Hematopoiesis	quantity	quantity of colony forming multilineage cells	1,27E-01	BCL2, IKZF1	2
Hematopoiesis	quantity	quantity of colony-forming erythroid cells	1,27E-01	BCL2, EPOR	2
Hematopoiesis	quantity	quantity of pre-natural killer lymphocytes	1,27E-01	ID2	1
Hematopoiesis	migration	migration of hematopoietic progenitor cells	1,27E-01	CD38, CXCL11, IL4	3
Hematopoiesis	migration	delay in migration of neutrophils	1,27E-01	CD47	1
Hematopoiesis	migration	migration of dendritic precursor cells	1,27E-01	CD38	1
Hematopoiesis	proliferation	proliferation of erythroid cells	1,27E-01	EPOR, IL4	2
Hematopoiesis	generation	generation of cytotoxic T cells	1,27E-01	CD80, IL4	2
Hematopoiesis	morphology	morphology of bone marrow cells	1,27E-01	IKZF1, IL4	2
Hematopoiesis	activation	activation of pre-B lymphocytes	1,27E-01	IL4	1
Hematopoiesis	colony formation	colony formation of lymphoblasts	1,27E-01	BCL2	1
Hematopoiesis	commitment	commitment of granulocyte-macrophage progenitor cells	1,27E-01	PDPK1	1
Hematopoiesis	conversion	conversion of thymocytes	1,27E-01	LIF	1
Hematopoiesis	erythropoiesis	erythropoiesis of erythroid progenitor cells	1,27E-01	EPOR	1
Hematopoiesis	erythropoiesis	erythropoiesis of yolk sac	1,27E-01	EPOR	1
Hematopoiesis	expansion	expansion of megakaryocytes	1,27E-01	RBM15	1
Hematopoiesis	formation	formation of bone marrow precursor cells	1,27E-01	JAG1	1
Hematopoiesis	priming	priming of thymocytes	1,27E-01	IL4	1
Hematopoiesis	stimulation	stimulation of colony-forming units granulocytes	1,27E-01	LIF	1
Hematopoiesis	transdifferentiation	transdifferentiation of dendritic cells	1,27E-01	IL4	1
Hematopoiesis	transdifferentiation	transdifferentiation of monocytes	1,27E-01	IL4	1
Cell-mediated Immune Response	development	T cell development	1,84E-02	BCL2, BCL11A, CCNB1, CD47, CD70, CD80, CDK1, CHD4, DICER1, F5, FBXW7, GIMAP5, HLA-DOA, ID2, IKZF1, IL4, LIF, MLLT10, PDPK1, PIK3R1, SOX4, TCF4, TLR5, TOP2A, WASL (includes EG:8976)	25
Cell-mediated Immune Response	differentiation	differentiation of T lymphocytes	1,91E-02	BCL2, BCL11A, CD70, CD80, DICER1, GIMAP5, HLA-DOA, ID2, IKZF1, IL4, LIF, MLLT10, PDPK1, PIK3R1, SOX4, TLR5	16
Cell-mediated Immune Response	differentiation	differentiation of naive T lymphocytes	1,27E-01	CD80, IL4, TLR5	3
Cell-mediated Immune Response	differentiation	differentiation of thymocytes	1,27E-01	BCL2, IKZF1, IL4, MLLT10	4
Cell-mediated Immune Response	generation	generation of cytotoxic T cells	1,27E-01	CD80, IL4	2
Cell-mediated Immune Response	conversion	conversion of thymocytes	1,27E-01	LIF	1
Cellular Development	development	T cell development	1,84E-02	BCL2, BCL11A, CCNB1, CD47, CD70, CD80, CDK1, CHD4, DICER1, F5, FBXW7, GIMAP5, HLA-DOA, ID2, IKZF1, IL4, LIF, MLLT10, PDPK1, PIK3R1, SOX4, TCF4, TLR5, TOP2A, WASL (includes EG:8976)	25
Cellular Development	development	development of mononuclear leukocytes	2,14E-02	BCL2, BCL11A, CCNB1, CD47, CD70, CD80, CDK1, CHD4, CXCL11, DICER1, F5, FBXW7, GIMAP5, HLA-DOA, ID2, IKZF1, IL4, LIF, MLLT10, PDPK1, PIK3R1, SOX4, TCF4, TLR5, TOP2A, WASL (includes EG:8976)	26
Cellular Development	development	development of blood cells	2,34E-02	BCL2, BCL11A, CCNB1, CD47, CD70, CD80, CDK1, CHD4, CXCL11, DICER1, EPOR, F5, FBXW7, GIMAP5, HLA-DOA, ID2, IKZF1, IL4, LIF, MLLT10, PDPK1, PIK3R1, SOX4, TCF4, TLR5, TOP2A, WASL (includes EG:8976)	27
Cellular Development	development	development of cells	1,27E-01	ATP1B1, BCL2, BCL11A, CCNB1, CD47, CD70, CD80, CDK1, CENPF, CHD4, CSNK1A1, CTNND1, CXADR, CXCL11, DICER1, EPOR, F5, FBXW7, GIMAP5, HLA-DOA, ID2, IKZF1, IL4, JAG1, KLF5, LGALS8, LIF, MARCKS (includes EG:4082), MED1, MLLT10, PAK1, PDPK1, PIK3R1, ROCK1, SOX4, TCF4, TLR5, TOP2A, WASL (includes EG:8976)	39
Cellular Development	differentiation	differentiation of T lymphocytes	1,91E-02	BCL2, BCL11A, CD70, CD80, DICER1, GIMAP5, HLA-DOA, ID2, IKZF1, IL4, LIF, MLLT10, PDPK1, PIK3R1, SOX4, TLR5	16
Cellular Development	differentiation	differentiation of leukocytes	4,25E-02	BCL2, BCL11A, CD70, CD80, CUL4A, DICER1, EPOR, GIMAP5, HLA-DOA, ID2, IKZF1, IL4, IRF7, JAG1, LIF, MLLT10, PDPK1, PIK3R1, RBM15, SOX4, TLR5	21
Cellular Development	differentiation	differentiation of blood cells	4,25E-02	BCL2, BCL11A, CD70, CD80, CUL4A, DICER1, EPOR, GIMAP5, HLA-DOA, ID2, IKZF1, IL4, IRF7, JAG1, LIF, MED1, MLLT10, PDPK1, PIK3R1, RBM15, SOX4, TLR5, UBE2I	23
Cellular Development	differentiation	differentiation of mononuclear leukocytes	4,77E-02	BCL2, BCL11A, CD70, CD80, DICER1, GIMAP5, HLA-DOA, ID2, IKZF1, IL4, IRF7, LIF, MLLT10, PDPK1, PIK3R1, RBM15, SOX4, TLR5	18
Cellular Development	differentiation	differentiation of lymphocytes	4,77E-02	BCL2, BCL11A, CD70, CD80, DICER1, GIMAP5, HLA-DOA, ID2, IKZF1, IL4, LIF, MLLT10, PDPK1, PIK3R1, RBM15, SOX4, TLR5	17
Cellular Development	differentiation	differentiation of antigen presenting cells	8,55E-02	BCL2, CUL4A, GIMAP5, ID2, IKZF1, IL4, IRF7, LIF	8
Cellular Development	differentiation	differentiation of B lymphocytes	9,90E-02	BCL2, BCL11A, CD70, IKZF1, IL4, PIK3R1, RBM15, SOX4	8
Cellular Development	differentiation	differentiation of naive T lymphocytes	1,27E-01	CD80, IL4, TLR5	3
Cellular Development	differentiation	differentiation of macrophages	1,27E-01	BCL2, CUL4A, ID2, IL4, IRF7, LIF	6
Cellular Development	differentiation	differentiation of thymocytes	1,27E-01	BCL2, IKZF1, IL4, MLLT10	4
Cellular Development	differentiation	differentiation of plasmacytoid dendritic cells	1,27E-01	ID2, IKZF1	2
Cellular Development	differentiation	differentiation of colony forming unit fibroblasts	1,27E-01	CD38	1
Cellular Development	differentiation	differentiation of thyroid tumor cell lines	1,27E-01	LIF	1
Cellular Development	differentiation	differentiation of memory B cells	1,36E-01	CD70, IL4	2
Cellular Development	developmental process	developmental process of blood cells	2,89E-02	BCL2, BCL11A, CCNB1, CCND2, CD47, CD70, CD80, CDK1, CHD4, CUL4A, CXCL11, DICER1, EPOR, F5, FBXW7, GIMAP5, HLA-DOA, ID2, IKZF1, IL4, IRF7, JAG1, LIF, MED1, MLLT10, PDPK1, PIK3R1, RBM15, SOX4, TCF4, TLR5, TOP2A, UBE2I, WASL (includes EG:8976)	34
Cellular Development	developmental process	developmental process of mononuclear leukocytes	2,91E-02	BCL2, BCL11A, CCNB1, CD47, CD70, CD80, CDK1, CHD4, CXCL11, DICER1, F5, FBXW7, GIMAP5, HLA-DOA, ID2, IKZF1, IL4, IRF7, LIF, MLLT10, PDPK1, PIK3R1, RBM15, SOX4, TCF4, TLR5, TOP2A, WASL (includes EG:8976)	28
Cellular Development	developmental process	developmental process of leukocytes	3,11E-02	BCL2, BCL11A, CCNB1, CD47, CD70, CD80, CDK1, CHD4, CUL4A, CXCL11, DICER1, EPOR, F5, FBXW7, GIMAP5, HLA-DOA, ID2, IKZF1, IL4, IRF7, JAG1, LIF, MLLT10, PDPK1, PIK3R1, RBM15, SOX4, TCF4, TLR5, TOP2A, WASL (includes EG:8976)	31
Cellular Development	developmental process	developmental process of lymphocytes	4,77E-02	BCL2, BCL11A, CCNB1, CD47, CD70, CD80, CDK1, CHD4, DICER1, F5, FBXW7, GIMAP5, HLA-DOA, ID2, IKZF1, IL4, LIF, MLLT10, PDPK1, PIK3R1, RBM15, SOX4, TCF4, TLR5, TOP2A, WASL (includes EG:8976)	26
Cellular Development	developmental process	developmental process of B lymphocytes	1,27E-01	BCL2, BCL11A, CD70, ID2, IKZF1, IL4, PIK3R1, RBM15, SOX4, TCF4	10
Cellular Development	developmental process	developmental process of pre-B lymphocytes	1,27E-01	PIK3R1, RBM15, SOX4, TCF4	4
Cellular Development	developmental process	developmental process of antigen presenting cells	1,27E-01	BCL2, CUL4A, GIMAP5, ID2, IKZF1, IL4, IRF7, LIF, TLR5	9
Cellular Development	cell spreading	cell spreading of B lymphocytes	1,16E-01	CD47, IL4	2
Cellular Development	blebbing	blebbing of fibroblast cell lines	1,27E-01	MARCKS (includes EG:4082), ROCK1	2
Cellular Development	self-renewal	self-renewal of embryonic cell lines	1,27E-01	BCL2, LIF	2
Cellular Development	generation	generation of cytotoxic T cells	1,27E-01	CD80, IL4	2
Cellular Development	growth	growth of lymphoma cells	1,27E-01	HMGCR, IL4	2
Cellular Development	maturation	maturation of leukemia cell lines	1,27E-01	CCND2, LIF	2
Cellular Development	maturation	maturation of Th2 cells	1,27E-01	IL4	1
Cellular Development	lifespan	lifespan of cells	1,27E-01	BCL2, IL4, NAMPT	3
Cellular Development	commitment	commitment of granulocyte-macrophage progenitor cells	1,27E-01	PDPK1	1
Cellular Development	conversion	conversion of thymocytes	1,27E-01	LIF	1
Cellular Development	erythropoiesis	erythropoiesis of erythroid progenitor cells	1,27E-01	EPOR	1
Cellular Development	expansion	expansion of megakaryocytes	1,27E-01	RBM15	1
Cellular Development	regeneration	regeneration of sensory neurons	1,27E-01	LIF	1
Cellular Development	regulatory volume decrease	regulatory volume decrease of kidney cell lines	1,27E-01	BCL2	1
Cellular Development	sprouting	sprouting of microvascular endothelial cells	1,27E-01	BCL2	1
Cellular Development	transdifferentiation	transdifferentiation of dendritic cells	1,27E-01	IL4	1
Cellular Development	transdifferentiation	transdifferentiation of monocytes	1,27E-01	IL4	1
Cellular Function and Maintenance	development	T cell development	1,84E-02	BCL2, BCL11A, CCNB1, CD47, CD70, CD80, CDK1, CHD4, DICER1, F5, FBXW7, GIMAP5, HLA-DOA, ID2, IKZF1, IL4, LIF, MLLT10, PDPK1, PIK3R1, SOX4, TCF4, TLR5, TOP2A, WASL (includes EG:8976)	25
Cellular Function and Maintenance	differentiation	differentiation of T lymphocytes	1,91E-02	BCL2, BCL11A, CD70, CD80, DICER1, GIMAP5, HLA-DOA, ID2, IKZF1, IL4, LIF, MLLT10, PDPK1, PIK3R1, SOX4, TLR5	16
Cellular Function and Maintenance	differentiation	differentiation of naive T lymphocytes	1,27E-01	CD80, IL4, TLR5	3
Cellular Function and Maintenance	differentiation	differentiation of thymocytes	1,27E-01	BCL2, IKZF1, IL4, MLLT10	4
Cellular Function and Maintenance	maintenance	maintenance of stem cells	6,63E-02	DICER1, LIF, RIF1	3
Cellular Function and Maintenance	maintenance	maintenance of cells	1,27E-01	DICER1, IL4, LIF, RIF1	4
Cellular Function and Maintenance	autophagy	autophagy of cell lines	1,03E-01	BCL2, EIF2S1, GOPC, ROCK1	4
Cellular Function and Maintenance	macroautophagy	macroautophagy of tumor cell lines	1,16E-01	BCL2, ROCK1	2
Cellular Function and Maintenance	generation	generation of cytotoxic T cells	1,27E-01	CD80, IL4	2
Cellular Function and Maintenance	secretion	secretion of vesicles	1,27E-01	ARF1, RAB27B	2
Cellular Function and Maintenance	conversion	conversion of thymocytes	1,27E-01	LIF	1
Cellular Function and Maintenance	elimination	elimination of red blood cells	1,27E-01	CD47	1
Cellular Function and Maintenance	function	function of sensory neurons	1,27E-01	LIF	1
Cellular Function and Maintenance	function	function of sympathetic neuron	1,27E-01	LIF	1
Cellular Function and Maintenance	organization	organization of nucleus	1,27E-01	CHAF1A	1
Cellular Function and Maintenance	release	release of apoptotic bodies	1,27E-01	BCL2	1
Cellular Function and Maintenance	release	release of microtubule organizing centers	1,27E-01	CDK1	1
Infectious Disease	infection	infection of cells	1,91E-02	ALKBH8, ARF1, ARGLU1, BCL11A, CAMK1D, CAMKK2, CD80, CHAF1A, CXADR, DKFZP686O24166, EPOR, HLA-DOA, IDH1, INTS6, LDLR, MED31, MYOF, NECAB3, NGLY1, PAK1, PDSS1, PIK3R1, PPM1K, RAB2A, RREB1, SHCBP1, SNRPA1, STT3A, TRIM66, UBE2C, VPRBP, ZNF148, ZNF785	33
Infectious Disease	infection	infection of eukaryotic cells	2,66E-02	ALKBH8, ARF1, ARGLU1, BCL11A, CAMK1D, CAMKK2, CD80, CHAF1A, CXADR, DKFZP686O24166, HLA-DOA, IDH1, INTS6, LDLR, MED31, MYOF, NECAB3, NGLY1, PAK1, PDSS1, PIK3R1, PPM1K, RAB2A, RREB1, SHCBP1, SNRPA1, STT3A, TRIM66, UBE2C, VPRBP, ZNF148, ZNF785	32
Infectious Disease	infection	infection by virus	3,81E-02	ALKBH8, ARF1, ARGLU1, BCL11A, CAMK1D, CAMKK2, CD80, CHAF1A, CXADR, CXCL11, DKFZP686O24166, HLA-DOA, IDH1, INTS6, MED31, MYOF, NECAB3, NGLY1, PAK1, PDSS1, PPM1K, RAB2A, RREB1, SHCBP1, SNRPA1, STT3A, TRIM66, UBE2C, UNC93B1, VPRBP, ZNF148, ZNF785	32
Infectious Disease	infection	infection of cell lines	3,90E-02	ALKBH8, ARF1, ARGLU1, BCL11A, CAMK1D, CAMKK2, CD80, CHAF1A, DKFZP686O24166, HLA-DOA, IDH1, INTS6, LDLR, MED31, MYOF, NECAB3, NGLY1, PAK1, PDSS1, PPM1K, RAB2A, RREB1, SHCBP1, SNRPA1, STT3A, TRIM66, UBE2C, VPRBP, ZNF148, ZNF785	30
Infectious Disease	infection	infection by HIV	4,25E-02	ALKBH8, ARF1, ARGLU1, BCL11A, CAMK1D, CAMKK2, CD80, CHAF1A, DKFZP686O24166, HLA-DOA, IDH1, INTS6, MED31, MYOF, NECAB3, NGLY1, PAK1, PDSS1, PPM1K, RAB2A, RREB1, SHCBP1, SNRPA1, STT3A, TRIM66, UBE2C, VPRBP, ZNF148, ZNF785	29
Infectious Disease	infection	infection by HIV-1	4,25E-02	ALKBH8, ARF1, ARGLU1, BCL11A, CAMK1D, CAMKK2, CHAF1A, DKFZP686O24166, HLA-DOA, IDH1, INTS6, MED31, MYOF, NECAB3, NGLY1, PAK1, PDSS1, PPM1K, RAB2A, RREB1, SHCBP1, SNRPA1, STT3A, TRIM66, UBE2C, VPRBP, ZNF148, ZNF785	28
Infectious Disease	infection	infection of cervical cancer cell lines	1,19E-01	ALKBH8, ARF1, ARGLU1, CAMK1D, CAMKK2, DKFZP686O24166, HLA-DOA, IDH1, LDLR, MED31, NGLY1, PAK1, PDSS1, RAB2A, SHCBP1, STT3A, VPRBP, ZNF785	18
Infectious Disease	infection	infection of kidney cell lines	1,27E-01	BCL11A, CHAF1A, IDH1, INTS6, MYOF, NECAB3, PPM1K, RREB1, SNRPA1, TRIM66, UBE2C, ZNF148	12
Infectious Disease	infection	infection of lymphatic system cells	1,27E-01	CXADR	1
Infectious Disease	infection	infection of macrophages	1,36E-01	CXADR, PIK3R1	2
Infectious Disease	infectious disorder	infectious disorder	2,84E-02	ALKBH8, ARF1, ARGLU1, BCL2, BCL11A, C18ORF25, CAMK1D, CAMKK2, CD47, CD80, CELF2, CHAF1A, CXADR, CXCL11, DKFZP686O24166, EPOR, F5, HBG2, HLA-DOA, HMGCR, IDH1, IL4, INTS6, LDLR, MED31, MYOF, NECAB3, NGLY1, PAK1, PDSS1, PIK3R1, POLE, PPM1K, PPP1CB, RAB32, RAB2A, RREB1, RRM2, S100A9, SHCBP1, SNRPA1, SOX4, STT3A, TLR5, TOP2A, TRIM66, UBE2C, UNC93B1, VPRBP, ZNF148, ZNF785	51
Infectious Disease	infectious disorder	infectious disorder of epithelial cell lines	1,27E-01	BCL11A, CHAF1A, IDH1, INTS6, MYOF, NECAB3, PPM1K, RREB1, SNRPA1, TRIM66, UBE2C, ZNF148	12
Infectious Disease	infectious disorder	infectious disorder of embryonic cell lines	1,27E-01	BCL11A, CHAF1A, IDH1, INTS6, MYOF, NECAB3, PPM1K, RREB1, SNRPA1, TRIM66, UBE2C, ZNF148	12
Infectious Disease	infectious disorder	infectious disorder of lymphoid cells	1,27E-01	CXADR	1
Infectious Disease	meningitis	meningitis	1,15E-01	F5, POLE, RRM2	3
Infectious Disease	legionnaires' disease	legionnaires' disease	1,27E-01	TLR5	1
Cellular Compromise	disorganization	disorganization of nucleoli	2,89E-02	CCNB1, CDK1	2
Cellular Compromise	dissociation	dissociation of nuclear lamina	2,89E-02	CCNB1, CDK1	2
Cellular Compromise	retraction	retraction of cellular tail	7,30E-02	PAK1, ROCK1	2
Cellular Compromise	deletion	deletion of T lymphocytes	1,27E-01	BCL2, CD80, IL4	3
Cellular Compromise	degeneration	degeneration of cytoplasmic aggregates	1,27E-01	BCL2	1
Cellular Compromise	fragmentation	fragmentation of acrosome	1,27E-01	GOPC	1
Cellular Compromise	lysis	lysis of mitochondria	1,27E-01	BCL2	1
Cellular Compromise	permeability transition	permeability transition of proteoliposomes	1,27E-01	BCL2	1
Cellular Compromise	shrinkage	shrinkage of lymphoma cell lines	1,27E-01	BCL2	1
Developmental Disorder	omphalocele	omphalocele of mice	2,89E-02	MARCKS (includes EG:4082), ROCK1	2
Developmental Disorder	disease	disease of embryo	1,27E-01	BCL11A, CHAF1A, IDH1, INTS6, LIF, MYOF, NECAB3, PPM1K, RREB1, SNRPA1, TRIM66, UBE2C, ZNF148	13
Developmental Disorder	infectious disorder	infectious disorder of embryonic cell lines	1,27E-01	BCL11A, CHAF1A, IDH1, INTS6, MYOF, NECAB3, PPM1K, RREB1, SNRPA1, TRIM66, UBE2C, ZNF148	12
Developmental Disorder	diastrophic dysplasia	diastrophic dysplasia	1,27E-01	SLC26A2	1
Developmental Disorder	dysplasia	dysplasia of tumor	1,27E-01	ID2	1
Developmental Disorder	metaplasia	metaplasia of tumor	1,27E-01	ID2	1
Infection Mechanism	infection	infection by virus	3,81E-02	ALKBH8, ARF1, ARGLU1, BCL11A, CAMK1D, CAMKK2, CD80, CHAF1A, CXADR, CXCL11, DKFZP686O24166, HLA-DOA, IDH1, INTS6, MED31, MYOF, NECAB3, NGLY1, PAK1, PDSS1, PPM1K, RAB2A, RREB1, SHCBP1, SNRPA1, STT3A, TRIM66, UBE2C, UNC93B1, VPRBP, ZNF148, ZNF785	32
Infection Mechanism	infection	infection by HIV	4,25E-02	ALKBH8, ARF1, ARGLU1, BCL11A, CAMK1D, CAMKK2, CD80, CHAF1A, DKFZP686O24166, HLA-DOA, IDH1, INTS6, MED31, MYOF, NECAB3, NGLY1, PAK1, PDSS1, PPM1K, RAB2A, RREB1, SHCBP1, SNRPA1, STT3A, TRIM66, UBE2C, VPRBP, ZNF148, ZNF785	29
Infection Mechanism	infection	infection by HIV-1	4,25E-02	ALKBH8, ARF1, ARGLU1, BCL11A, CAMK1D, CAMKK2, CHAF1A, DKFZP686O24166, HLA-DOA, IDH1, INTS6, MED31, MYOF, NECAB3, NGLY1, PAK1, PDSS1, PPM1K, RAB2A, RREB1, SHCBP1, SNRPA1, STT3A, TRIM66, UBE2C, VPRBP, ZNF148, ZNF785	28
Infection Mechanism	binding	binding of adenoviridae	1,27E-01	CXADR	1
Infection Mechanism	infectivity	infectivity of tomato spotted wilt virus	1,27E-01	BCL2	1
Infection Mechanism	internalization	internalization of Hepatitis C virus	1,27E-01	LDLR	1
Infection Mechanism	quantity	quantity of Sindbis virus	1,27E-01	BCL2	1
Cell Death	cell death	cell death	3,81E-02	ABCG1, ATXN1, AURKA, B4GALT5, BAG4, BCL2, BUB1, BUB1B, CAMK1D, CBX5, CCNB1, CCND2, CD38, CD47, CD70, CDC20, CDK1, CENPF, CSDA, CSNK1A1, CUL4A, DCLRE1B, DHCR24, DICER1, DMD, DNAJC3, DUSP4, EIF2S1, EPOR, FBXW7, G2E3, GCNT1, GIMAP5, HMMR, HSH2D (includes EG:84941), HSPA1A, ID2, IFI6, IL4, JAG1, KAT2B, KLF5, LDLR, LGALS8, LIF, LYZ, MED1, NAMPT, PAK1, PDPK1, PIK3R1, PPP2R1B, QKI, RAPGEF2, ROCK1, S100A…	72
Cell Death	cell death	cell death of blood cells	4,77E-02	ABCG1, BCL2, CCNB1, CD47, CD70, CDK1, DICER1, DUSP4, EPOR, FBXW7, GIMAP5, IL4, LDLR, LGALS8, NAMPT, PDPK1, PIK3R1, SKIL, TOP2A	19
Cell Death	cell death	cell death of leukocytes	5,64E-02	ABCG1, BCL2, CCNB1, CD47, CD70, CDK1, DICER1, DUSP4, FBXW7, GIMAP5, IL4, LDLR, LGALS8, NAMPT, PDPK1, PIK3R1, SKIL, TOP2A	18
Cell Death	cell death	cell death of eukaryotic cells	8,47E-02	ABCG1, ATXN1, AURKA, B4GALT5, BAG4, BCL2, BUB1, BUB1B, CBX5, CCNB1, CCND2, CD47, CD70, CDC20, CDK1, CSNK1A1, DCLRE1B, DHCR24, DICER1, DMD, DUSP4, EPOR, FBXW7, GCNT1, GIMAP5, HMMR, HSH2D (includes EG:84941), HSPA1A, ID2, IFI6, IL4, JAG1, KLF5, LDLR, LGALS8, LIF, NAMPT, PAK1, PDPK1, PIK3R1, PPP2R1B, QKI, RAPGEF2, ROCK1, S100A9, SET, SIRT2, SKIL, TCF4, TOP2A, TRAF4, TXNL4B, TYMP, UBE2C, UGCG, VPRBP,…	58
Cell Death	cell death	cell death of lymphocytes	9,70E-02	BCL2, CCNB1, CD47, CD70, CDK1, DICER1, DUSP4, FBXW7, GIMAP5, IL4, PDPK1, PIK3R1, SKIL, TOP2A	14
Cell Death	cell death	cell death of cell lines	1,16E-01	ATXN1, AURKA, BAG4, BCL2, BUB1B, CBX5, CCND2, CD47, CDC20, CDK1, CSNK1A1, DCLRE1B, DHCR24, DUSP4, EPOR, GCNT1, GIMAP5, HMMR, HSH2D (includes EG:84941), HSPA1A, ID2, IFI6, IL4, JAG1, KLF5, LGALS8, LIF, NAMPT, PAK1, PDPK1, PIK3R1, PPP2R1B, QKI, RAPGEF2, S100A9, SIRT2, TCF4, TOP2A, TRAF4, TXNL4B, TYMP, UBE2C, UGCG, XAF1, ZNF148	45
Cell Death	cell death	cell death of tumor cell lines	1,27E-01	ATXN1, AURKA, BCL2, BUB1B, CBX5, CD47, CDC20, CDK1, CSNK1A1, DCLRE1B, DHCR24, DUSP4, EPOR, GIMAP5, HMMR, HSH2D (includes EG:84941), HSPA1A, IFI6, IL4, JAG1, KLF5, LGALS8, LIF, NAMPT, PAK1, PDPK1, PPP2R1B, RAPGEF2, S100A9, TOP2A, TRAF4, TYMP, UBE2C, UGCG, XAF1	35
Cell Death	cell death	cell death of fibrosarcoma cell lines	1,27E-01	BCL2, NAMPT, PDPK1, TOP2A	4
Cell Death	apoptosis	apoptosis of blood cells	3,90E-02	ABCG1, BCL2, CCNB1, CD47, CD70, DICER1, DUSP4, EPOR, FBXW7, GIMAP5, IL4, LDLR, LGALS8, NAMPT, PDPK1, PIK3R1, SKIL, TOP2A	18
Cell Death	apoptosis	apoptosis of leukocytes	4,51E-02	ABCG1, BCL2, CCNB1, CD47, CD70, DICER1, DUSP4, FBXW7, GIMAP5, IL4, LDLR, LGALS8, NAMPT, PDPK1, PIK3R1, SKIL, TOP2A	17
Cell Death	apoptosis	apoptosis of B lymphocytes	4,77E-02	BCL2, CD47, CD70, DUSP4, IL4, PIK3R1, SKIL	7
Cell Death	apoptosis	apoptosis of lymphocytes	7,56E-02	BCL2, CCNB1, CD47, CD70, DICER1, DUSP4, FBXW7, GIMAP5, IL4, PDPK1, PIK3R1, SKIL, TOP2A	13
Cell Death	apoptosis	apoptosis	1,15E-01	ABCG1, AURKA, B4GALT5, BCL2, CAMK1D, CBX5, CCNB1, CCND2, CD38, CD47, CD70, CDC20, CDK1, CENPF, CSDA, CSNK1A1, CUL4A, DHCR24, DICER1, DNAJC3, DUSP4, EIF2S1, EPOR, FBXW7, G2E3, GIMAP5, HMMR, HSH2D (includes EG:84941), HSPA1A, ID2, IFI6, IL4, JAG1, KAT2B, KLF5, LDLR, LGALS8, LIF, MED1, NAMPT, PAK1, PDPK1, PIK3R1, QKI, RAPGEF2, ROCK1, S100A9, SKIL, SOX4, TCF4, TFAM, TOP2A, TRAF4, TYMP, UGCG, VPRBP, X…	59
Cell Death	apoptosis	apoptosis of embryonic stem cells	1,27E-01	BCL2, LIF, PIK3R1	3
Cell Death	apoptosis	apoptosis of eukaryotic cells	1,27E-01	ABCG1, AURKA, B4GALT5, BCL2, CBX5, CCNB1, CCND2, CD47, CD70, CDC20, CDK1, CSNK1A1, DHCR24, DICER1, DUSP4, EPOR, FBXW7, GIMAP5, HMMR, HSH2D (includes EG:84941), HSPA1A, ID2, IFI6, IL4, JAG1, KLF5, LDLR, LGALS8, LIF, NAMPT, PAK1, PDPK1, PIK3R1, QKI, RAPGEF2, ROCK1, S100A9, SKIL, TCF4, TOP2A, TRAF4, TYMP, UGCG, VPRBP, XAF1, ZNF148	46
Cell Death	apoptosis	apoptosis of blood-derived mast cells	1,27E-01	IL4	1
Cell Death	apoptosis	apoptosis of erythroid cells	1,27E-01	EPOR	1
Cell Death	apoptosis	delay in apoptosis of cervical cancer cell lines	1,27E-01	BCL2	1
Cell Death	apoptosis	delay in apoptosis of colony-forming erythroid cells	1,27E-01	BCL2	1
Cell Death	apoptosis	delay in apoptosis of endothelial cell lines	1,27E-01	BCL2	1
Cell Death	survival	survival of neuroglia	9,70E-02	B4GALT5, CHI3L1, IL4, LIF	4
Cell Death	survival	survival of breast cancer cell lines	1,15E-01	BUB1B, ID2, MED1, PBK, UGCG	5
Cell Death	survival	survival of cancer cells	1,27E-01	B4GALT5, BCL2, PIK3R1	3
Cell Death	survival	survival of cells	1,27E-01	AGRN, B4GALT5, BCL2, BRD4, BUB1B, CD38, CD80, CDK1, CHI3L1, EIF2S1, HSPA1A, ID2, IL4, KLF5, LIF, MED1, PAK1, PBK, PDPK1, PIK3R1, PPAT, RRM2, TOP2A, UGCG	24
Cell Death	survival	survival of pro-T lymphocytes	1,27E-01	BCL2	1
Cell Death	survival	survival of spermatogonia	1,27E-01	BCL2	1
Cell Death	necrosis	necrosis of leukemia cell lines	1,27E-01	BCL2, S100A9	2
Cell Death	self-renewal	self-renewal of embryonic cell lines	1,27E-01	BCL2, LIF	2
Cell Death	anoikis	anoikis of leukemia cell lines	1,27E-01	BCL2	1
Cell Death	cell viability	cell viability of splenocytes	1,27E-01	BCL2	1
Cell Death	cytotoxicity	cytotoxicity of insulinoma cells	1,27E-01	BCL2	1
Cell Death	loss	loss of muscle cells	1,27E-01	BCL2	1
Cell Death	regeneration	regeneration of sensory neurons	1,27E-01	LIF	1
Cell Death	inhibition	inhibition of apoptosis	1,36E-01	API5, BAG4, BCL2, CDK1, DHCR24, HSPA1A, IFI6, PIK3R1, SERBP1	9
Tissue Morphology	quantity	quantity of erythroid progenitor cells	4,25E-02	BCL2, CUL4A, EPOR, HBD, IKZF1	5
Tissue Morphology	quantity	quantity of red blood cells	4,77E-02	BCL2, CUL4A, EPOR, HBD, IKZF1, PIK3R1	6
Tissue Morphology	quantity	quantity of blood cells	5,32E-02	BCL2, CD38, CD47, CD70, CD80, CUL4A, DICER1, DMD, EPOR, GCNT1, HBD, ID2, IKZF1, IL4, LDLR, LGALS8, LIF, MED1, PIK3R1, RBM15, S100A9, TCF4, WASL (includes EG:8976)	23
Tissue Morphology	quantity	quantity of dendritic cells	6,80E-02	BCL2, CD47, ID2, IKZF1, LDLR	5
Tissue Morphology	quantity	quantity of Langerhans cells	9,71E-02	CD47, ID2	2
Tissue Morphology	quantity	quantity of lymphocytes	1,00E-01	BCL2, CD38, CD70, CD80, DICER1, GCNT1, ID2, IKZF1, IL4, LDLR, LGALS8, LIF, PIK3R1, RBM15, TCF4, WASL (includes EG:8976)	16
Tissue Morphology	quantity	quantity of B lymphocytes	1,16E-01	BCL2, CD38, CD70, CD80, ID2, IL4, PIK3R1, RBM15, TCF4	9
Tissue Morphology	quantity	quantity of follicular B lymphocytes	1,27E-01	BCL2, CD80	2
Tissue Morphology	quantity	quantity of leukocytes	1,27E-01	BCL2, CD38, CD47, CD70, CD80, DICER1, DMD, GCNT1, ID2, IKZF1, IL4, LDLR, LGALS8, LIF, PIK3R1, RBM15, S100A9, TCF4, WASL (includes EG:8976)	19
Tissue Morphology	quantity	quantity of burst-forming erythroid cells	1,27E-01	BCL2, IKZF1	2
Tissue Morphology	quantity	quantity of colony forming multilineage cells	1,27E-01	BCL2, IKZF1	2
Tissue Morphology	quantity	quantity of memory B cells	1,27E-01	BCL2, IL4	2
Tissue Morphology	quantity	quantity of colony-forming erythroid cells	1,27E-01	BCL2, EPOR	2
Tissue Morphology	quantity	quantity of cells	1,27E-01	BCL2, CD38, CD47, CD70, CD80, CUL4A, DICER1, DMD, EPOR, GCNT1, HBD, ID2, IKZF1, IL4, JAG1, LDLR, LGALS8, LIF, MED1, MYOF, NFAT5, PIK3R1, PRKAR1B, RBM15, S100A9, TCF4, UGCG, WASL (includes EG:8976), ZNF148	29
Tissue Morphology	quantity	quantity of Ly-1 B lymphocytes	1,27E-01	PIK3R1	1
Tissue Morphology	quantity	quantity of dorsal horn cells	1,27E-01	PRKAR1B	1
Tissue Morphology	quantity	quantity of pituitary cancer cell lines	1,27E-01	LIF	1
Tissue Morphology	quantity	quantity of pre-natural killer lymphocytes	1,27E-01	ID2	1
Tissue Morphology	quantity	quantity of antigen presenting cells	1,35E-01	BCL2, CD47, DMD, ID2, IKZF1, LDLR, LIF	7
Tissue Morphology	quantity	quantity of stem cells	1,36E-01	CUL4A, DICER1, LIF	3
Tissue Morphology	quantity	quantity of peripheral blood lymphocytes	1,36E-01	RBM15, WASL (includes EG:8976)	2
Tissue Morphology	volume	volume of normal cells	1,27E-01	HBD, PDPK1	2
Tissue Morphology	volume	volume of adrenal gland cells	1,27E-01	PDPK1	1
Tissue Morphology	degeneration	degeneration of embryoblast	1,27E-01	BRD4	1
Tissue Morphology	erosion	erosion of calvaria	1,27E-01	LIF	1
Tissue Morphology	loss	loss of femur	1,27E-01	CD80	1
Tissue Morphology	loss	loss of vertebrae	1,27E-01	CD80	1
Tissue Morphology	thickening	thickening of calvaria	1,27E-01	LIF	1
Tissue Morphology	thickening	thickening of periosteum	1,27E-01	LIF	1
Cardiovascular Disease	venous thrombosis	venous thrombosis	4,25E-02	EPOR, F5, HMGCR	3
Cardiovascular Disease	regression	regression of atherosclerotic lesion	1,27E-01	LDLR	1
Cardiovascular Disease	vasculitis	vasculitis of rats	1,27E-01	IL4	1
Cardiovascular Disease	familial hypercholesterolemia	familial hypercholesterolemia	1,36E-01	HMGCR, LDLR	2
Cellular Growth and Proliferation	proliferation	proliferation of B cell lymphoma cells	4,77E-02	CD70, IL4	2
Cellular Growth and Proliferation	proliferation	proliferation of tumor cell lines	4,77E-02	AURKA, BCL2, CCND2, CTNND1, CUL4A, DTL, EPOR, GOLGA2, ID2, IL4, JAG1, KLF5, LIF, MED1, NRIP1, PAK1, PBK, PDPK1, RAPGEF2, SIRT2, SOX4, TES, TLR5, UBE2C, UGCG, VPRBP	26
Cellular Growth and Proliferation	proliferation	proliferation of tumor cells	5,64E-02	BCL2, CD47, CD70, HMMR, ID2, IKZF1, IL4, JAG1	8
Cellular Growth and Proliferation	proliferation	proliferation of cell lines	5,64E-02	AURKA, BCL2, CCND2, CD70, CSDA, CTNND1, CUL4A, DICER1, DTL, EPOR, GOLGA2, HMGCR, ID2, IL4, JAG1, KLF5, LIF, MED1, MYOF, NRIP1, PAK1, PBK, PDPK1, PIK3R1, RAPGEF2, S100A9, SIRT2, SOX4, TES, TLR5, UBE2C, UGCG, VPRBP, YPEL3	34
Cellular Growth and Proliferation	proliferation	proliferation of cells	6,76E-02	ABCG1, AICDA, AURKA, BCL2, BRD4, BUB1, BUB1B, CCND2, CD38, CD47, CD70, CD80, CDK1, CENPF, CSDA, CSNK1A1, CTNND1, CUL4A, DHCR24, DICER1, DTL, EPOR, GCNT1, GOLGA2, HMGCR, HMMR, HSH2D (includes EG:84941), ID2, IKZF1, IL4, JAG1, KAT2B, KIF11, KIF15, KLF5, LIF, MED1, MKI67, MYOF, NAMPT, NFAT5, NRD1, NRIP1, PAK1, PBK, PDPK1, PIK3R1, PRKAR1B, RAPGEF2, S100A9, SET, SIRT2, SKIL, SOX4, TCF4, TES, TLR5, TPX…	63
Cellular Growth and Proliferation	proliferation	proliferation of muscle cell lines	1,27E-01	EPOR, IL4, LIF, S100A9	4
Cellular Growth and Proliferation	proliferation	proliferation of erythroid cells	1,27E-01	EPOR, IL4	2
Cellular Growth and Proliferation	proliferation	proliferation of colon cancer cell lines	1,27E-01	CTNND1, ID2, KLF5, SOX4, UBE2C	5
Cellular Growth and Proliferation	proliferation	arrest in proliferation of eukaryotic cells	1,27E-01	IKZF1, IL4	2
Cellular Growth and Proliferation	proliferation	proliferation of cancer cells	1,27E-01	CD70, HMMR, ID2, IL4, JAG1	5
Cellular Growth and Proliferation	proliferation	arrest in proliferation of Th2 cells	1,27E-01	IL4	1
Cellular Growth and Proliferation	proliferation	arrest in proliferation of tumor cells	1,27E-01	IKZF1	1
Cellular Growth and Proliferation	proliferation	delay in proliferation of brain cancer cell lines	1,27E-01	SIRT2	1
Cellular Growth and Proliferation	proliferation	proliferation of fibromatosis cells	1,27E-01	HMMR	1
Cellular Growth and Proliferation	generation	generation of cytotoxic T cells	1,27E-01	CD80, IL4	2
Cellular Growth and Proliferation	growth	growth of lymphoma cells	1,27E-01	HMGCR, IL4	2
Cellular Growth and Proliferation	colony formation	colony formation of bone cancer cell lines	1,27E-01	CNOT7, TRAF4	2
Cellular Growth and Proliferation	colony formation	colony formation of lymphoblasts	1,27E-01	BCL2	1
Cellular Growth and Proliferation	expansion	expansion of megakaryocytes	1,27E-01	RBM15	1
Cellular Growth and Proliferation	formation	formation of bone marrow precursor cells	1,27E-01	JAG1	1
Cellular Growth and Proliferation	induction	induction of giant cells	1,27E-01	IL4	1
Cellular Growth and Proliferation	induction	induction of peripheral blood monocytes	1,27E-01	IL4	1
Cellular Growth and Proliferation	inhibition	inhibition of mammary tumor cells	1,27E-01	IL4	1
Cellular Growth and Proliferation	quantity	quantity of pituitary cancer cell lines	1,27E-01	LIF	1
Cellular Growth and Proliferation	stimulation	stimulation of colony-forming units granulocytes	1,27E-01	LIF	1
Cellular Growth and Proliferation	stimulation	stimulation of mantle cell lymphoma cells	1,27E-01	IL4	1
Tumor Morphology	proliferation	proliferation of B cell lymphoma cells	4,77E-02	CD70, IL4	2
Tumor Morphology	proliferation	proliferation of tumor cells	5,64E-02	BCL2, CD47, CD70, HMMR, ID2, IKZF1, IL4, JAG1	8
Tumor Morphology	proliferation	proliferation of cancer cells	1,27E-01	CD70, HMMR, ID2, IL4, JAG1	5
Tumor Morphology	proliferation	arrest in proliferation of tumor cells	1,27E-01	IKZF1	1
Tumor Morphology	proliferation	proliferation of fibromatosis cells	1,27E-01	HMMR	1
Tumor Morphology	sensitization	sensitization of tumor cells	1,27E-01	BCL2, IL4	2
Tumor Morphology	sensitization	sensitization of chronic lymphocytic leukemia B cells	1,27E-01	IL4	1
Tumor Morphology	formation	formation of teratoma	1,27E-01	KIF11	1
Tumor Morphology	stimulation	stimulation of mantle cell lymphoma cells	1,27E-01	IL4	1
Reproductive System Disease	breast cancer	breast cancer	5,32E-02	AURKA, BAG4, BCL2, BUB1, CCNB1, CD70, CD80, CDC20, CDK1, CHI3L1, EIF4A1, EPOR, FBXW7, HMGCR, HMMR, KIF11, MKI67, NAMPT, PDPK1, POLE, PPP2R1B, PRRC1, RRM2, RSF1, SMYD4, TCF4, TES, TLR5, TOP2A, TYMP, UBE2C, VWA5A, ZNF451	33
Reproductive System Disease	disease	disease of cervical cancer cell lines	9,27E-02	ALKBH8, ARF1, ARGLU1, CAMK1D, CAMKK2, DKFZP686O24166, HLA-DOA, IDH1, LDLR, MED31, NGLY1, PAK1, PDSS1, RAB2A, SHCBP1, STT3A, VPRBP, ZNF350, ZNF785	19
Reproductive System Disease	infection	infection of cervical cancer cell lines	1,19E-01	ALKBH8, ARF1, ARGLU1, CAMK1D, CAMKK2, DKFZP686O24166, HLA-DOA, IDH1, LDLR, MED31, NGLY1, PAK1, PDSS1, RAB2A, SHCBP1, STT3A, VPRBP, ZNF785	18
Reproductive System Disease	early-onset breast cancer	early-onset breast cancer	1,27E-01	HMMR, PPP2R1B, VWA5A	3
Reproductive System Disease	chromosomal congression	chromosomal congression of cervical cancer cell lines	1,27E-01	DLGAP5	1
Reproductive System Disease	recurrence	recurrence of androgen-dependent Shionogi carcinoma	1,27E-01	BCL2	1
RNA Post-Transcriptional Modification	binding	binding of RNA	5,57E-02	CCNB1, CDK1, THOC4	3
RNA Post-Transcriptional Modification	cleavage	cleavage of RNA fragment	7,30E-02	DICER1, RPP14	2
RNA Post-Transcriptional Modification	processing	processing of RNA	1,15E-01	CELF2, DICER1, RSRC1, SNRNP200, SNRPA1, SRRM1, U2AF1	7
RNA Post-Transcriptional Modification	processing	processing of RNA fragment	1,27E-01	DICER1	1
RNA Post-Transcriptional Modification	splicing	splicing of RNA	1,27E-01	RSRC1, SNRNP200, SNRPA1, SRRM1, U2AF1	5
Amino Acid Metabolism	phosphorylation	phosphorylation of amino acids	6,63E-02	AURKA, BCL2, BRD4, CAMKK2, CCNB1, CD80, CDK1, CSNK1A1, IL4, LIF, PAK1, PDPK1, PIK3R1, PRKAR1B, PXK, ROCK1, RSRC1	17
Amino Acid Metabolism	modification	modification of amino acids	1,27E-01	AURKA, BCL2, BRD4, CAMKK2, CCNB1, CD80, CDK1, CSNK1A1, DUSP4, IL4, KAT2B, LIF, PAK1, PDPK1, PIK3R1, PPP1CB, PRKAR1B, PTPLA, PXK, ROCK1, RSRC1	21
Amino Acid Metabolism	moiety attachment	moiety attachment of amino acids	1,27E-01	AURKA, BCL2, BRD4, CAMKK2, CCNB1, CD80, CDK1, CSNK1A1, IL4, KAT2B, LIF, PAK1, PDPK1, PIK3R1, PRKAR1B, PXK, ROCK1, RSRC1	18
Amino Acid Metabolism	translocation	translocation of L-arginine	1,27E-01	SLC7A1	1
Post-Translational Modification	phosphorylation	phosphorylation of amino acids	6,63E-02	AURKA, BCL2, BRD4, CAMKK2, CCNB1, CD80, CDK1, CSNK1A1, IL4, LIF, PAK1, PDPK1, PIK3R1, PRKAR1B, PXK, ROCK1, RSRC1	17
Post-Translational Modification	moiety attachment	moiety attachment of protein	1,16E-01	BAZ1B, BCL2, CCND2, CD38, CD47, CDK1, EPOR, FAM129A, FBXW7, G2E3, GCNT1, IL4, KAT2B, LIF, MYLIP, SET, STT3A, UBE2C, UBE2I	19
Post-Translational Modification	moiety attachment	moiety attachment of amino acids	1,27E-01	AURKA, BCL2, BRD4, CAMKK2, CCNB1, CD80, CDK1, CSNK1A1, IL4, KAT2B, LIF, PAK1, PDPK1, PIK3R1, PRKAR1B, PXK, ROCK1, RSRC1	18
Post-Translational Modification	modification	modification of protein	1,16E-01	BAG4, BAZ1B, BCL2, CCND2, CD38, CD47, CDK1, DUSP4, EPOR, FAM129A, FBXW7, G2E3, GCNT1, GGCX, IL4, KAT2B, LIF, MYLIP, PPP1CB, PTPLA, SENP3, SET, SIRT2, STT3A, UBE2C, UBE2I, USP33	27
Post-Translational Modification	modification	modification of amino acids	1,27E-01	AURKA, BCL2, BRD4, CAMKK2, CCNB1, CD80, CDK1, CSNK1A1, DUSP4, IL4, KAT2B, LIF, PAK1, PDPK1, PIK3R1, PPP1CB, PRKAR1B, PTPLA, PXK, ROCK1, RSRC1	21
Post-Translational Modification	O-glycosylation	O-glycosylation	1,27E-01	GCNT1, LDLR, TRAK2	3
Small Molecule Biochemistry	phosphorylation	phosphorylation of amino acids	6,63E-02	AURKA, BCL2, BRD4, CAMKK2, CCNB1, CD80, CDK1, CSNK1A1, IL4, LIF, PAK1, PDPK1, PIK3R1, PRKAR1B, PXK, ROCK1, RSRC1	17
Small Molecule Biochemistry	metabolism	metabolism of cholesterol	1,08E-01	ABCG1, DHCR24, HMGCR, IL4, LDLR, SQLE	6
Small Molecule Biochemistry	metabolism	metabolism of 4-hydroxyretinol	1,27E-01	LIF	1
Small Molecule Biochemistry	biosynthesis	biosynthesis of long chain fatty acid	1,16E-01	FAR2, QKI	2
Small Molecule Biochemistry	biosynthesis	biosynthesis of glucosylceramide	1,27E-01	UGCG	1
Small Molecule Biochemistry	biosynthesis	biosynthesis of thromboxane A2	1,27E-01	LDLR	1
Small Molecule Biochemistry	exposure	exposure of phosphatidylserine	1,16E-01	BCL2, CD47, LGALS8	3
Small Molecule Biochemistry	aggregation	aggregation of lipid	1,27E-01	MARCKS (includes EG:4082), RAB27B	2
Small Molecule Biochemistry	aggregation	aggregation of U46619	1,27E-01	RAB27B	1
Small Molecule Biochemistry	modification	modification of amino acids	1,27E-01	AURKA, BCL2, BRD4, CAMKK2, CCNB1, CD80, CDK1, CSNK1A1, DUSP4, IL4, KAT2B, LIF, PAK1, PDPK1, PIK3R1, PPP1CB, PRKAR1B, PTPLA, PXK, ROCK1, RSRC1	21
Small Molecule Biochemistry	moiety attachment	moiety attachment of amino acids	1,27E-01	AURKA, BCL2, BRD4, CAMKK2, CCNB1, CD80, CDK1, CSNK1A1, IL4, KAT2B, LIF, PAK1, PDPK1, PIK3R1, PRKAR1B, PXK, ROCK1, RSRC1	18
Small Molecule Biochemistry	production	production of nitric oxide	1,27E-01	BAG4, CAMKK2, DICER1, HSPA1A, IL4, PDPK1, PIK3R1	7
Small Molecule Biochemistry	production	production of norepinephrine	1,27E-01	BCL2	1
Small Molecule Biochemistry	reduction	reduction of lipid	1,27E-01	HMGCR, IL4, LIF	3
Small Molecule Biochemistry	reduction	reduction of 3-hydroxy-3-methylglutaryl-coenzyme A	1,27E-01	HMGCR	1
Small Molecule Biochemistry	reduction	reduction of mevalonic acid	1,27E-01	HMGCR	1
Small Molecule Biochemistry	reduction	reduction of prostaglandin E2	1,27E-01	IL4	1
Small Molecule Biochemistry	accumulation	accumulation of porphyrin	1,27E-01	UROD	1
Small Molecule Biochemistry	binding	binding of mazindol	1,27E-01	BCL2	1
Small Molecule Biochemistry	breakdown	breakdown of proteoglycan	1,27E-01	IL4	1
Small Molecule Biochemistry	catabolism	catabolism of UDP	1,27E-01	ENTPD4	1
Small Molecule Biochemistry	circulation	circulation of daunorubicin	1,27E-01	LDLR	1
Small Molecule Biochemistry	clustering	clustering of phosphatidylinositol 4,5-diphosphate	1,27E-01	MARCKS (includes EG:4082)	1
Small Molecule Biochemistry	conversion	conversion of long-chain acyl-coenzyme A	1,27E-01	CPT1B	1
Small Molecule Biochemistry	galactosylation	galactosylation of N-glycan	1,27E-01	B4GALT5	1
Small Molecule Biochemistry	retention	retention of phosphatidylinositol 4,5-diphosphate	1,27E-01	MARCKS (includes EG:4082)	1
Small Molecule Biochemistry	synthesis	synthesis of mevalonic acid	1,27E-01	HMGCR	1
Small Molecule Biochemistry	translocation	translocation of L-arginine	1,27E-01	SLC7A1	1
Small Molecule Biochemistry	translocation	translocation of phosphatidylinositol	1,27E-01	PITPNC1	1
Small Molecule Biochemistry	formation	formation of ceramide	1,36E-01	BCL2, UGCG	2
Antigen Presentation	quantity	quantity of dendritic cells	6,80E-02	BCL2, CD47, ID2, IKZF1, LDLR	5
Antigen Presentation	quantity	quantity of Langerhans cells	9,71E-02	CD47, ID2	2
Antigen Presentation	activation	activation of pre-B lymphocytes	1,27E-01	IL4	1
Antigen Presentation	induction	induction of giant cells	1,27E-01	IL4	1
Antigen Presentation	migration	migration of dendritic precursor cells	1,27E-01	CD38	1
Antigen Presentation	migration	migration of dendritic cells	1,34E-01	CD38, CD80, CXCL11, IL4, PTGDR	5
Antigen Presentation	transdifferentiation	transdifferentiation of dendritic cells	1,27E-01	IL4	1
Renal and Urological Disease	bladder tumor	bladder tumor	7,30E-02	AURKA, POLE, RRM2, TOP2A, UBE2C	5
Renal and Urological Disease	urinary tract tumor	urinary tract tumor	7,56E-02	AURKA, HMGCR, POLE, RRM2, TOP2A, UBE2C	6
Renal and Urological Disease	infection	infection of kidney cell lines	1,27E-01	BCL11A, CHAF1A, IDH1, INTS6, MYOF, NECAB3, PPM1K, RREB1, SNRPA1, TRIM66, UBE2C, ZNF148	12
Cell-To-Cell Signaling and Interaction	metabolism	metabolism of neurotransmitter receptor	7,30E-02	AGRN, DMD	2
Cell-To-Cell Signaling and Interaction	interaction	interaction of lymphocytes	1,19E-01	CD47, CD80, CXCL11, GCNT1, IL4, LIF	6
Cell-To-Cell Signaling and Interaction	interaction	interaction of T lymphocytes	1,34E-01	CD47, CD80, CXCL11, GCNT1, IL4	5
Cell-To-Cell Signaling and Interaction	development	development of neuromuscular junctions	1,27E-01	AGRN, NRD1, PAK1	3
Cell-To-Cell Signaling and Interaction	development	development of intercellular junctions	1,27E-01	AGRN, JAG1, NRD1, PAK1	4
Cell-To-Cell Signaling and Interaction	development	development of focal adhesions	1,27E-01	JAG1	1
Cell-To-Cell Signaling and Interaction	development	development of neuromuscular synapse	1,27E-01	AGRN	1
Cell-To-Cell Signaling and Interaction	activation	activation of basophils	1,27E-01	F5, IL4	2
Cell-To-Cell Signaling and Interaction	activation	activation of pre-B lymphocytes	1,27E-01	IL4	1
Cell-To-Cell Signaling and Interaction	sensitization	sensitization of tumor cells	1,27E-01	BCL2, IL4	2
Cell-To-Cell Signaling and Interaction	sensitization	sensitization of chronic lymphocytic leukemia B cells	1,27E-01	IL4	1
Cell-To-Cell Signaling and Interaction	binding	binding of splenocytes	1,27E-01	CD47	1
Cell-To-Cell Signaling and Interaction	binding	binding of striatal neurons	1,27E-01	BCL2	1
Cell-To-Cell Signaling and Interaction	binding	binding of unspecified cell lines	1,27E-01	CD47	1
Cell-To-Cell Signaling and Interaction	co-stimulation	co-stimulation of colony-forming unit erythrocytes	1,27E-01	IL4	1
Cell-To-Cell Signaling and Interaction	differentiation	differentiation of synapse	1,27E-01	AGRN	1
Cell-To-Cell Signaling and Interaction	fusion	fusion of mesenchymal stem cells	1,27E-01	IL4	1
Cell-To-Cell Signaling and Interaction	growth	growth of neuromuscular synapse	1,27E-01	AGRN	1
Cell-To-Cell Signaling and Interaction	induction	induction of giant cells	1,27E-01	IL4	1
Cell-To-Cell Signaling and Interaction	induction	induction of peripheral blood monocytes	1,27E-01	IL4	1
Cell-To-Cell Signaling and Interaction	priming	priming of thymocytes	1,27E-01	IL4	1
Cell-To-Cell Signaling and Interaction	reformation	reformation of focal adhesions	1,27E-01	HSPA1A	1
Cell-To-Cell Signaling and Interaction	stimulation	stimulation of colony-forming units granulocytes	1,27E-01	LIF	1
Cell-To-Cell Signaling and Interaction	stimulation	stimulation of mantle cell lymphoma cells	1,27E-01	IL4	1
Cell-To-Cell Signaling and Interaction	structural integrity	structural integrity of tight junctions	1,27E-01	CXADR	1
Cell-To-Cell Signaling and Interaction	response	T cell response	1,36E-01	CD80, CXCL11, IL4, LIF, PIK3R1	5
Humoral Immune Response	accumulation	accumulation of plasma cells	7,30E-02	AICDA, BCL2	2
Humoral Immune Response	differentiation	differentiation of B lymphocytes	9,90E-02	BCL2, BCL11A, CD70, IKZF1, IL4, PIK3R1, RBM15, SOX4	8
Humoral Immune Response	differentiation	differentiation of memory B cells	1,36E-01	CD70, IL4	2
Humoral Immune Response	quantity	quantity of B lymphocytes	1,16E-01	BCL2, CD38, CD70, CD80, ID2, IL4, PIK3R1, RBM15, TCF4	9
Humoral Immune Response	quantity	quantity of follicular B lymphocytes	1,27E-01	BCL2, CD80	2
Humoral Immune Response	quantity	quantity of memory B cells	1,27E-01	BCL2, IL4	2
Humoral Immune Response	quantity	quantity of Ly-1 B lymphocytes	1,27E-01	PIK3R1	1
Humoral Immune Response	cell spreading	cell spreading of B lymphocytes	1,16E-01	CD47, IL4	2
Humoral Immune Response	size	size of B lymphocytes	1,27E-01	CD47, IL4	2
Humoral Immune Response	activation	activation of pre-B lymphocytes	1,27E-01	IL4	1
Humoral Immune Response	distribution	distribution of B lymphocytes	1,27E-01	IL4	1
Humoral Immune Response	elongation	elongation of B lymphocytes	1,27E-01	CD47	1
Immune Cell Trafficking	accumulation	accumulation of plasma cells	7,30E-02	AICDA, BCL2	2
Immune Cell Trafficking	activation	activation of basophils	1,27E-01	F5, IL4	2
Immune Cell Trafficking	activation	activation of pre-B lymphocytes	1,27E-01	IL4	1
Immune Cell Trafficking	distribution	distribution of B lymphocytes	1,27E-01	IL4	1
Immune Cell Trafficking	migration	delay in migration of neutrophils	1,27E-01	CD47	1
Immune Cell Trafficking	migration	migration of dendritic precursor cells	1,27E-01	CD38	1
Immune Cell Trafficking	migration	migration of dendritic cells	1,34E-01	CD38, CD80, CXCL11, IL4, PTGDR	5
Immune Cell Trafficking	priming	priming of thymocytes	1,27E-01	IL4	1
Immune Cell Trafficking	transdifferentiation	transdifferentiation of dendritic cells	1,27E-01	IL4	1
Immune Cell Trafficking	transdifferentiation	transdifferentiation of monocytes	1,27E-01	IL4	1
Inflammatory Response	accumulation	accumulation of plasma cells	7,30E-02	AICDA, BCL2	2
Inflammatory Response	quantity	quantity of Langerhans cells	9,71E-02	CD47, ID2	2
Inflammatory Response	cytotoxic reaction	cytotoxic reaction of cell lines	1,27E-01	CD38, CD47, TOP2A	3
Inflammatory Response	cytotoxic reaction	cytotoxic reaction of tumor cell lines	1,27E-01	CD38, TOP2A	2
Inflammatory Response	activation	activation of basophils	1,27E-01	F5, IL4	2
Inflammatory Response	activation	activation of pre-B lymphocytes	1,27E-01	IL4	1
Inflammatory Response	expansion	expansion of megakaryocytes	1,27E-01	RBM15	1
Inflammatory Response	induction	induction of giant cells	1,27E-01	IL4	1
Inflammatory Response	inflammation	inflammation of hindlimb	1,27E-01	PRKAR1B	1
Inflammatory Response	migration	delay in migration of neutrophils	1,27E-01	CD47	1
Inflammatory Response	priming	priming of thymocytes	1,27E-01	IL4	1
Inflammatory Response	transdifferentiation	transdifferentiation of dendritic cells	1,27E-01	IL4	1
Tissue Development	accumulation	accumulation of plasma cells	7,30E-02	AICDA, BCL2	2
Tissue Development	accumulation	accumulation of cells	9,90E-02	AICDA, AURKA, BCL2, BUB1B, CD80, IL4, LDLR, LIF, S100A9, SEPT9, TPX2	11
Tissue Development	accumulation	accumulation of embryonic cell lines	1,27E-01	TPX2	1
Tissue Development	accumulation	accumulation of pancreatic cancer cell lines	1,27E-01	AURKA	1
Tissue Development	generation	generation of cytotoxic T cells	1,27E-01	CD80, IL4	2
Tissue Development	aggregation	aggregation of leukocyte cell lines	1,27E-01	CD38, CD47	2
Tissue Development	aggregation	aggregation of bone cell lines	1,27E-01	CD38	1
Tissue Development	closure	closure of ductus venosus	1,27E-01	AIP	1
Tissue Development	differentiation	differentiation of mesoderm	1,27E-01	LIF	1
Tissue Development	erythropoiesis	erythropoiesis of yolk sac	1,27E-01	EPOR	1
Tissue Development	interaction	interaction of stroma	1,27E-01	LIF	1
Nervous System Development and Function	survival	survival of neuroglia	9,70E-02	B4GALT5, CHI3L1, IL4, LIF	4
Nervous System Development and Function	development	development of neuromuscular junctions	1,27E-01	AGRN, NRD1, PAK1	3
Nervous System Development and Function	development	development of neuromuscular synapse	1,27E-01	AGRN	1
Nervous System Development and Function	binding	binding of striatal neurons	1,27E-01	BCL2	1
Nervous System Development and Function	differentiation	differentiation of presynaptic terminals	1,27E-01	AGRN	1
Nervous System Development and Function	differentiation	differentiation of synapse	1,27E-01	AGRN	1
Nervous System Development and Function	function	function of sensory neurons	1,27E-01	LIF	1
Nervous System Development and Function	function	function of sympathetic neuron	1,27E-01	LIF	1
Nervous System Development and Function	generation	generation of axons	1,27E-01	ROCK1	1
Nervous System Development and Function	generation	generation of growth cone	1,27E-01	ROCK1	1
Nervous System Development and Function	growth	growth of neuromuscular synapse	1,27E-01	AGRN	1
Nervous System Development and Function	learning	learning by gerbils	1,27E-01	EPOR	1
Nervous System Development and Function	quantity	quantity of dorsal horn cells	1,27E-01	PRKAR1B	1
Nervous System Development and Function	quantity	quantity of motor axons	1,27E-01	BCL2	1
Nervous System Development and Function	quantity	quantity of sensory axons	1,27E-01	BCL2	1
Nervous System Development and Function	regeneration	regeneration of sensory neurons	1,27E-01	LIF	1
Nervous System Development and Function	turnover	turnover of synaptic vesicles	1,27E-01	AGRN	1
Cell Morphology	polarization	polarization of tumor cell lines	9,70E-02	CD47, PAK1, PIK3R1	3
Cell Morphology	autophagy	autophagy of cell lines	1,03E-01	BCL2, EIF2S1, GOPC, ROCK1	4
Cell Morphology	cell spreading	cell spreading of B lymphocytes	1,16E-01	CD47, IL4	2
Cell Morphology	macroautophagy	macroautophagy of tumor cell lines	1,16E-01	BCL2, ROCK1	2
Cell Morphology	size	size of fibroblasts	1,16E-01	FBXW7, PDPK1	2
Cell Morphology	size	size of B lymphocytes	1,27E-01	CD47, IL4	2
Cell Morphology	size	size of lamellipodia	1,27E-01	PAK1	1
Cell Morphology	size	size of lung cell lines	1,27E-01	FBXW7	1
Cell Morphology	modification	modification of cells	1,19E-01	CD80, IL4, LIF, RRM2, TCF4, TLR5	6
Cell Morphology	modification	modification of T lymphocytes	1,36E-01	CD80, LIF	2
Cell Morphology	morphology	morphology of actin filaments	1,27E-01	PIK3R1, ROCK1	2
Cell Morphology	morphology	morphology of bone marrow cells	1,27E-01	IKZF1, IL4	2
Cell Morphology	blebbing	blebbing of fibroblast cell lines	1,27E-01	MARCKS (includes EG:4082), ROCK1	2
Cell Morphology	volume	volume of normal cells	1,27E-01	HBD, PDPK1	2
Cell Morphology	volume	volume of adrenal gland cells	1,27E-01	PDPK1	1
Cell Morphology	conversion	conversion of thymocytes	1,27E-01	LIF	1
Cell Morphology	elongation	elongation of B lymphocytes	1,27E-01	CD47	1
Cell Morphology	modulation	modulation of carcinoma cells	1,27E-01	IL4	1
Cell Morphology	permeability	permeability of mitochondrial outer membrane	1,27E-01	BCL2	1
Cell Morphology	pigmentation	pigmentation of skin cell lines	1,27E-01	TCF4	1
Cell Morphology	regulatory volume decrease	regulatory volume decrease of kidney cell lines	1,27E-01	BCL2	1
Cell Morphology	shrinkage	shrinkage of lymphoma cell lines	1,27E-01	BCL2	1
Cell Morphology	sprouting	sprouting of microvascular endothelial cells	1,27E-01	BCL2	1
Cell Morphology	structural integrity	structural integrity of tight junctions	1,27E-01	CXADR	1
Hair and Skin Development and Function	G2 phase	arrest in G2 phase of epithelial cell lines	9,71E-02	CUL4A, VPRBP	2
Hair and Skin Development and Function	pigmentation	pigmentation of skin cell lines	1,27E-01	TCF4	1
Free Radical Scavenging	generation	generation of reactive oxygen species	9,90E-02	BCL2, CD47, DHCR24, IL4, PIK3R1, TFAM	6
Protein Degradation	catabolism	catabolism of protein	9,90E-02	ABCG1, CDC20, DHCR24, KIAA0368, SMURF2, UBE2C, UBE2I, USP33	8
Protein Synthesis	catabolism	catabolism of protein	9,90E-02	ABCG1, CDC20, DHCR24, KIAA0368, SMURF2, UBE2C, UBE2I, USP33	8
Lipid Metabolism	metabolism	metabolism of cholesterol	1,08E-01	ABCG1, DHCR24, HMGCR, IL4, LDLR, SQLE	6
Lipid Metabolism	metabolism	metabolism of 4-hydroxyretinol	1,27E-01	LIF	1
Lipid Metabolism	biosynthesis	biosynthesis of long chain fatty acid	1,16E-01	FAR2, QKI	2
Lipid Metabolism	biosynthesis	biosynthesis of glucosylceramide	1,27E-01	UGCG	1
Lipid Metabolism	biosynthesis	biosynthesis of thromboxane A2	1,27E-01	LDLR	1
Lipid Metabolism	exposure	exposure of phosphatidylserine	1,16E-01	BCL2, CD47, LGALS8	3
Lipid Metabolism	aggregation	aggregation of lipid	1,27E-01	MARCKS (includes EG:4082), RAB27B	2
Lipid Metabolism	aggregation	aggregation of U46619	1,27E-01	RAB27B	1
Lipid Metabolism	reduction	reduction of lipid	1,27E-01	HMGCR, IL4, LIF	3
Lipid Metabolism	reduction	reduction of 3-hydroxy-3-methylglutaryl-coenzyme A	1,27E-01	HMGCR	1
Lipid Metabolism	reduction	reduction of prostaglandin E2	1,27E-01	IL4	1
Lipid Metabolism	clustering	clustering of phosphatidylinositol 4,5-diphosphate	1,27E-01	MARCKS (includes EG:4082)	1
Lipid Metabolism	conversion	conversion of long-chain acyl-coenzyme A	1,27E-01	CPT1B	1
Lipid Metabolism	retention	retention of phosphatidylinositol 4,5-diphosphate	1,27E-01	MARCKS (includes EG:4082)	1
Lipid Metabolism	translocation	translocation of phosphatidylinositol	1,27E-01	PITPNC1	1
Lipid Metabolism	formation	formation of ceramide	1,36E-01	BCL2, UGCG	2
Vitamin and Mineral Metabolism	metabolism	metabolism of cholesterol	1,08E-01	ABCG1, DHCR24, HMGCR, IL4, LDLR, SQLE	6
Vitamin and Mineral Metabolism	metabolism	metabolism of 4-hydroxyretinol	1,27E-01	LIF	1
Vitamin and Mineral Metabolism	discharge	discharge of calcium	1,27E-01	BCL2	1
Vitamin and Mineral Metabolism	secretion	secretion of calcium	1,27E-01	BCL2	1
Inflammatory Disease	meningitis	meningitis	1,15E-01	F5, POLE, RRM2	3
Inflammatory Disease	optic neuritis	optic neuritis	1,16E-01	EPOR, HMGCR	2
Inflammatory Disease	systemic lupus erythematosus	systemic lupus erythematosus	1,27E-01	BCL2, CD80, HMGCR, IL4, PXK, TLR5	6
Inflammatory Disease	Barrett's syndrome	Barrett's syndrome	1,27E-01	CDC20, IL4, LYZ	3
Inflammatory Disease	hepatitis	hepatitis of rats	1,27E-01	IL4	1
Inflammatory Disease	vasculitis	vasculitis of rats	1,27E-01	IL4	1
Skeletal and Muscular Disorders	plasmacytoma	plasmacytoma	1,15E-01	CDK1, EPOR, KIF11, POLE, RRM2, TOP2A	6
Skeletal and Muscular Disorders	genetic disorder	genetic disorder of bone	1,27E-01	BCL2, IL4	2
Skeletal and Muscular Disorders	disease	disease of bone	1,27E-01	BCL2, IL4, LIF	3
Skeletal and Muscular Disorders	systemic lupus erythematosus	systemic lupus erythematosus	1,27E-01	BCL2, CD80, HMGCR, IL4, PXK, TLR5	6
Skeletal and Muscular Disorders	atelosteogenesis type ii	atelosteogenesis type ii	1,27E-01	SLC26A2	1
Skeletal and Muscular Disorders	diastrophic dysplasia	diastrophic dysplasia	1,27E-01	SLC26A2	1
Skeletal and Muscular Disorders	fibrosis	fibrosis of calvaria	1,27E-01	LIF	1
Skeletal and Muscular Disorders	hyperproliferation	hyperproliferation of bone cell lines	1,27E-01	IL4	1
Skeletal and Muscular Disorders	osteoporosis	osteoporosis of cortical bone	1,27E-01	IL4	1
Skeletal and Muscular Disorders	osteoporosis	osteoporosis of trabecular bone	1,27E-01	IL4	1
Connective Tissue Development and Function	size	size of fibroblasts	1,16E-01	FBXW7, PDPK1	2
Connective Tissue Development and Function	blebbing	blebbing of fibroblast cell lines	1,27E-01	MARCKS (includes EG:4082), ROCK1	2
Connective Tissue Development and Function	thickening	thickening of calvaria	1,27E-01	LIF	1
Embryonic Development	G2 phase	arrest in G2 phase of embryonic cell lines	1,16E-01	CUL4A, VPRBP	2
Embryonic Development	apoptosis	apoptosis of embryonic stem cells	1,27E-01	BCL2, LIF, PIK3R1	3
Embryonic Development	self-renewal	self-renewal of embryonic cell lines	1,27E-01	BCL2, LIF	2
Embryonic Development	G0/G1 phase transition	arrest in G0/G1 phase transition of embryonic stem cells	1,27E-01	PIK3R1	1
Embryonic Development	accumulation	accumulation of embryonic cell lines	1,27E-01	TPX2	1
Embryonic Development	closure	closure of ductus venosus	1,27E-01	AIP	1
Embryonic Development	degeneration	degeneration of embryoblast	1,27E-01	BRD4	1
Embryonic Development	differentiation	differentiation of mesoderm	1,27E-01	LIF	1
Embryonic Development	erythropoiesis	erythropoiesis of yolk sac	1,27E-01	EPOR	1
Ophthalmic Disease	optic neuritis	optic neuritis	1,16E-01	EPOR, HMGCR	2
Ophthalmic Disease	dry eye	dry eye	1,27E-01	LYZ	1
Renal and Urological System Development and Function	G2 phase	arrest in G2 phase of kidney cell lines	1,16E-01	CUL4A, VPRBP	2
Renal and Urological System Development and Function	regulatory volume decrease	regulatory volume decrease of kidney cell lines	1,27E-01	BCL2	1
Carbohydrate Metabolism	exposure	exposure of phosphatidylserine	1,16E-01	BCL2, CD47, LGALS8	3
Carbohydrate Metabolism	glycolysis	glycolysis of cells	1,27E-01	BCL2, IL4	2
Carbohydrate Metabolism	breakdown	breakdown of proteoglycan	1,27E-01	IL4	1
Carbohydrate Metabolism	circulation	circulation of daunorubicin	1,27E-01	LDLR	1
Carbohydrate Metabolism	clustering	clustering of phosphatidylinositol 4,5-diphosphate	1,27E-01	MARCKS (includes EG:4082)	1
Carbohydrate Metabolism	galactosylation	galactosylation of N-glycan	1,27E-01	B4GALT5	1
Carbohydrate Metabolism	retention	retention of phosphatidylinositol 4,5-diphosphate	1,27E-01	MARCKS (includes EG:4082)	1
Carbohydrate Metabolism	translocation	translocation of phosphatidylinositol	1,27E-01	PITPNC1	1
Skeletal and Muscular System Development and Function	proliferation	proliferation of muscle cell lines	1,27E-01	EPOR, IL4, LIF, S100A9	4
Skeletal and Muscular System Development and Function	development	development of neuromuscular junctions	1,27E-01	AGRN, NRD1, PAK1	3
Skeletal and Muscular System Development and Function	development	development of costameres	1,27E-01	DMD	1
Skeletal and Muscular System Development and Function	osteoclastogenesis	osteoclastogenesis of mice	1,27E-01	EPOR, IL4	2
Skeletal and Muscular System Development and Function	aggregation	aggregation of bone cell lines	1,27E-01	CD38	1
Skeletal and Muscular System Development and Function	thickening	thickening of calvaria	1,27E-01	LIF	1
Skeletal and Muscular System Development and Function	thickening	thickening of periosteum	1,27E-01	LIF	1
Antimicrobial Response	inhibition	inhibition of HIV-1	1,27E-01	LIF, LYZ	2
Antimicrobial Response	aggregation	aggregation of rhinovirus	1,27E-01	LDLR	1
Connective Tissue Disorders	genetic disorder	genetic disorder of bone	1,27E-01	BCL2, IL4	2
Connective Tissue Disorders	disease	disease of bone	1,27E-01	BCL2, IL4, LIF	3
Connective Tissue Disorders	systemic lupus erythematosus	systemic lupus erythematosus	1,27E-01	BCL2, CD80, HMGCR, IL4, PXK, TLR5	6
Connective Tissue Disorders	atelosteogenesis type ii	atelosteogenesis type ii	1,27E-01	SLC26A2	1
Connective Tissue Disorders	diastrophic dysplasia	diastrophic dysplasia	1,27E-01	SLC26A2	1
Connective Tissue Disorders	fibrosis	fibrosis of calvaria	1,27E-01	LIF	1
Connective Tissue Disorders	osteoporosis	osteoporosis of trabecular bone	1,27E-01	IL4	1
Lymphoid Tissue Structure and Development	quantity	quantity of colony forming multilineage cells	1,27E-01	BCL2, IKZF1	2
Lymphoid Tissue Structure and Development	morphology	morphology of bone marrow cells	1,27E-01	IKZF1, IL4	2
Lymphoid Tissue Structure and Development	expansion	expansion of megakaryocytes	1,27E-01	RBM15	1
Lymphoid Tissue Structure and Development	formation	formation of bone marrow precursor cells	1,27E-01	JAG1	1
Metabolic Disease	hemochromatosis	hemochromatosis	1,27E-01	HAMP, RRM2	2
Metabolic Disease	desmosterolosis	desmosterolosis	1,27E-01	DHCR24	1
Metabolic Disease	hereditary renal amyloidoses	hereditary renal amyloidoses	1,27E-01	LYZ	1
Metabolic Disease	mitochondrial neurogastrointestinal encephalomyopathy	mitochondrial neurogastrointestinal encephalomyopathy	1,27E-01	TYMP	1
Metabolic Disease	familial hypercholesterolemia	familial hypercholesterolemia	1,36E-01	HMGCR, LDLR	2
Organ Morphology	regeneration	regeneration of organ	1,27E-01	CDK1, LIF	2
Organ Morphology	size	size of ear	1,27E-01	BCL2	1
Organ Morphology	transformation	transformation of intestine	1,27E-01	ID2	1
Organ Morphology	volume	volume of adrenal gland	1,27E-01	PDPK1	1
Organ Morphology	volume	volume of spleen	1,27E-01	PDPK1	1
Organismal Development	development	development of mammalia	1,27E-01	ATP1B1, CCND2, EPOR, GGCX, IL4, KAT2B, KLF5, LIF, MED1, PIK3R1, QKI, WASL (includes EG:8976), ZFR	13
Organismal Development	development	development of effusion	1,27E-01	BCL2	1
Organismal Development	development	development of mice	1,33E-01	ATP1B1, CCND2, EPOR, GGCX, IL4, KAT2B, KLF5, MED1, PIK3R1, QKI, WASL (includes EG:8976), ZFR	12
Organismal Development	osteoclastogenesis	osteoclastogenesis of mice	1,27E-01	EPOR, IL4	2
Organismal Development	morphology	morphology of head	1,27E-01	BRD4	1
Dermatological Diseases and Conditions	infectious disorder	infectious disorder of epithelial cell lines	1,27E-01	BCL11A, CHAF1A, IDH1, INTS6, MYOF, NECAB3, PPM1K, RREB1, SNRPA1, TRIM66, UBE2C, ZNF148	12
Dermatological Diseases and Conditions	Merkel-cell carcinoma	Merkel-cell carcinoma	1,27E-01	BCL2	1
Cell Signaling	production	production of nitric oxide	1,27E-01	BAG4, CAMKK2, DICER1, HSPA1A, IL4, PDPK1, PIK3R1	7
Cell Signaling	discharge	discharge of calcium	1,27E-01	BCL2	1
Cell Signaling	secretion	secretion of calcium	1,27E-01	BCL2	1
Cell Signaling	clustering	clustering of receptor	1,36E-01	AGRN, PAK1	2
Organismal Survival	survival	survival of humans	1,27E-01	BCL2, CCND2, FBXW7	3
Hypersensitivity Response	activation	activation of basophils	1,27E-01	F5, IL4	2
Hypersensitivity Response	mitogenesis	mitogenesis of mast cells	1,27E-01	IL4	1
Auditory and Vestibular System Development and Function	size	size of ear	1,27E-01	BCL2	1
Behavior	learning	learning by gerbils	1,27E-01	EPOR	1
Cardiovascular System Development and Function	sprouting	sprouting of microvascular endothelial cells	1,27E-01	BCL2	1
Cellular Response to Therapeutics	radioresistance	radioresistance of squamous cell carcinoma cell lines	1,27E-01	AURKA	1
Digestive System Development and Function	cell cycle progression	arrest in cell cycle progression of enterocytes	1,27E-01	ID2	1
Digestive System Development and Function	hematopoiesis	arrest in hematopoiesis of liver	1,27E-01	EPOR	1
Drug Metabolism	accumulation	accumulation of glutathione	1,27E-01	BCL2	1
Drug Metabolism	binding	binding of mazindol	1,27E-01	BCL2	1
Drug Metabolism	circulation	circulation of daunorubicin	1,27E-01	LDLR	1
Drug Metabolism	production	production of norepinephrine	1,27E-01	BCL2	1
Drug Metabolism	reduction	reduction of prostaglandin E2	1,27E-01	IL4	1
Endocrine System Development and Function	replication	replication of endocrine cells	1,27E-01	CCND2	1
Endocrine System Development and Function	volume	volume of adrenal gland	1,27E-01	PDPK1	1
Endocrine System Development and Function	volume	volume of adrenal gland cells	1,27E-01	PDPK1	1
Hepatic System Development and Function	hematopoiesis	arrest in hematopoiesis of liver	1,27E-01	EPOR	1
Hepatic System Disease	hepatitis	hepatitis of rats	1,27E-01	IL4	1
Molecular Transport	accumulation	accumulation of glutathione	1,27E-01	BCL2	1
Molecular Transport	accumulation	accumulation of mRNA	1,27E-01	SRRM1	1
Molecular Transport	accumulation	accumulation of porphyrin	1,27E-01	UROD	1
Molecular Transport	leakage	leakage of K+	1,27E-01	BCL2	1
Molecular Transport	leakage	leakage of potassium	1,27E-01	BCL2	1
Molecular Transport	localization	localization of DNA fragment	1,27E-01	ROCK1	1
Molecular Transport	secretion	secretion of calcium	1,27E-01	BCL2	1
Molecular Transport	translocation	translocation of phosphatidylinositol	1,27E-01	PITPNC1	1
Molecular Transport	transport	transport of acylcarnitine	1,27E-01	SLC25A29	1
Nucleic Acid Metabolism	catabolism	catabolism of UDP	1,27E-01	ENTPD4	1
Nucleic Acid Metabolism	conversion	conversion of long-chain acyl-coenzyme A	1,27E-01	CPT1B	1
Nucleic Acid Metabolism	reduction	reduction of 3-hydroxy-3-methylglutaryl-coenzyme A	1,27E-01	HMGCR	1
Organ Development	hematopoiesis	arrest in hematopoiesis of liver	1,27E-01	EPOR	1
Organismal Injury and Abnormalities	dysfunction	dysfunction of peripheral nerve	1,27E-01	UGCG	1
Organismal Injury and Abnormalities	fibrosis	fibrosis of calvaria	1,27E-01	LIF	1
RNA Trafficking	accumulation	accumulation of mRNA	1,27E-01	SRRM1	1
Reproductive System Development and Function	survival	survival of spermatogonia	1,27E-01	BCL2	1
