# Supplementary material for: The HIV-1 gp120/V3 modifies the response of uninfected CD4 T cells to antigen presentation: mapping of the specific transcriptional signature
Source: J Transl Med. 2011 Sep 24;9:160. doi: 10.1186/1479-5876-9-160 (PMC3203262; doi:10.1186/1479-5876-9-160)
Supplement: Additional file 3 — Networks identified by IPA. [file 1479-5876-9-160-S3.XLS]

## Sheet: NETWORKS DATA
Β© 2000-2010 Ingenuity Systems, Inc. All rights reserved.
ID	Score	Focus Molecules	Top Functions	Molecules in Network
1	38	24	Gene Expression, Cellular Development, Hematological System Development and Function	AIP,Alp,CBX3,CBX5,CHAF1A,CHD4,Ck2,Creb,GPAM,GTF2A2,HISTONE,Histone h3,HNRNPL,Hsp70,Hsp90,HSPA1A,ID2,IKZF1,IL1,KLF5,LDLR,LYZ,MCM4,MED31,NUCKS1,P38 MAPK,POLE,RIF1,RNA polymerase II,SET,SOX4,THOC4,Ubiquitin,UBN1,WDR61
2	36	25	Cell Cycle, Cancer, Genetic Disorder	Akt,AMPK,APC,AURKA,BUB1,BUB1B,CAMKK2,CCNB1,CDC20,CDK1,CNOT7,DLGAP5,DUSP4,EIF2S1,Histone H1,HMGCR,KIF11,KIF15,MAP2K1/2,MKI67,Mpf,PAK1,PAPOLA,PBK,PP1 protein complex group,PP1/PP2A,PP2A,PPAT,PPP1CB,PPP1R10,PPP2R1B,SMG7,TPX2,UBE2C,Vegf
3	35	22	Cellular Growth and Proliferation, Lipid Metabolism, Nucleic Acid Metabolism	BCL11A,BRD4,C18ORF25,Cbp/p300,CCND2,CPT1B,Ctbp,Cyclin A,ERK1/2,Estrogen Receptor,GC-GCR dimer,Histone h4,HMMR,KAT2B,LGALS8,MED1,MMD,N-cor,NCOA,NOC2L,NRIP1,Pias,PRPF40A,RAP2A,RAPGEF2,Rar,Rb,RRM2,Rxr,SIRT2,TCF4,THRAP3,TOP2A,UBE2I,ZNF451
4	32	21	Genetic Disorder, Metabolic Disease, Antimicrobial Response	AICDA,BAG4,CD80,CXADR,CXCL11,DHX58,Gm-csf,HAMP,IFI6,Ifn,IFN alpha/beta,IFN Beta,Ifn gamma,IFN TYPE 1,Iga,Igm,IL12 (complex),IL12 (family),Immunoglobulin,Interferon alpha,IRF7,KLRB1,NAMPT,NFkB (complex),PTGDR,SLC16A6,SLC2A6,SLC7A1,SP100,TLR5,Tnf,TYMP,UNC93B1,XAF1,ZBP1
5	28	19	Gene Expression, Protein Degradation, Protein Synthesis	26s Proteasome,A2BP1,ATXN1,DNPEP,DUB,EPS15L1,HOXA10,KIAA0368,KIF4A,MRPL2,NCAPG (includes EG:64151),NGLY1,PSMF1,QKI,RAB40B,SAT1,SC4MOL,SCOC,SKIL,SMCR7,SMURF2,TBC1D5,TCAP,TCEB1,TCF25,UBQLN1,UBXN1,USP10,USP25,USP31,USP33,USP44,USP54,VCP,Y33K
6	26	18	Lipid Metabolism, Small Molecule Biochemistry, Cell Death	ABCG1,Ap1,ARF1,ATP1B1,BCL2,Calmodulin,CAMK1D,CTNND1,Cyclin E,CYTH4,EPOR,ERK,FBXW7,GCNT1,GIMAP5,IgG,IgG1,Insulin,JAG1,KDM6B,LDL,LIF,LRPPRC,Mapk,MARCKS (includes EG:4082),Pdgf,PDGF BB,Pi3-kinase,PI3K,PIK3R1,Pkc(s),Shc,STAT5a/b,Tgf beta,UGCG
7	24	17	Cellular Assembly and Organization, Cellular Compromise, Lipid Metabolism	ALB,B4GALNT1,BUB1B,CDC42EP5,CENPF,CHI3L1,COL16A1,COX15,CXCR7,DICER1,EIF3B,EIF3M,EIF4A1,HBG2,hemin,HNRNPL,KHSRP,MLEC,RAB10,S100A9,SEPT2,SEPT7,SEPT9,SEPT11,SFXN4,SHMT2,SLC2A4,SQLE,THRAP3,TMEM158,TNF,TOMM22,TRAF6,TSC22D1,VEGFA
8	24	19	Cellular Growth and Proliferation, Tumor Morphology, Cell Morphology	14-3-3,ACTR2,Arp2/3,BBX,BCR,CD47,CD70,CELF2,DHCR24,DMD,EHD3,F5,F Actin,Focal adhesion kinase,HSH2D (includes EG:84941),Ige,IL4,Jnk,NFAT5,NFAT (complex),Nfat (family),p85 (pik3r),PDPK1,PGM2L1,Pka,PRKAR1B,RAB32,Rac,Ras,Ras homolog,ROCK1,Rsk,TRAF4,VAV,WASL (includes EG:8976)
9	23	18	Cell Morphology, Nervous System Development and Function, Cellular Development	ACIN1,AGRN,AIF1,AK2,APP,ARHGAP29,Caspase,CTNNB1,DHCR24,ENTPD4,HNRNPU,IKBKG,INTS6,KATNA1,KLHDC5,KLHL26,LDLRAP1,MIR1,MIR124,MIR122 (includes EG:406906),MIR182 (includes EG:406958),NAA10,NAA15,NECAB3,PALM,POGK,RABGAP1L,SLC26A2,TLR5,TMCC1,TNFSF11,UHMK1,UTP20,ZC3H12C,ZNF532
10	22	16	Organ Morphology, Cell Death, Drug Metabolism	ACTC1,Anti-inflammatory Cytokine,beta-estradiol,CCDC85B,CCNG2,CXCR7,EXOC7,FAM162A,FGD2,FNDC3B,GAS7,HLTF,IL13,IL13RA2,MIR106B (includes EG:406900),MMP9,MYL12B,MYLIP,MYOF,NRIP1,PHF15,PROC,RAD1,RIMKLB,RPL17,RSF1,SC4MOL,SLC7A2,SMOC2,TFPI,TGFB1,TTC14,USP25,YPEL3,ZNF350
11	20	15	RNA Post-Transcriptional Modification, DNA Replication, Recombination, and Repair, Cellular Development	amino acids,CCDC91,CDC5L,CDK11B,CIR1,DSTYK,EIF2AK4,EWSR1,KIAA0182,KRR1,LSM12,MIR133A-1,MIR133A-2,MIRN341,PRPF19,PTPLA,PTPN14,PXK,RBM26,RSRC1,SFRS1,SFRS4,SFRS5,SFRS13A,SMNDC1,SNRNP200,SRRM1,SRRM2,TAOK1,TRA2A,U2AF1,U2AF2 (includes EG:11338),YWHAG,ZBTB43,ZCCHC2
12	20	15	Gene Expression, Molecular Transport, Small Molecule Biochemistry	CITED2,DCLRE1B,F9,GGCX,HNF4A,MED1,MED10,MLH1,NCOA6,NR1I2,NR1I3,NRD1,PAAF1,PNKP,PSMC4,PSMD1,PSMD4,PSMD7,PSMD8,PSMD10,RBM15,RBM39,RUVBL2,SCAND1,spermine,SYNJ2BP,TMEM43,TMEM49,TXNL4B,U2AF2 (includes EG:11338),ZC3H11A,ZNF167,ZNF224,ZNF434,ZSCAN18
13	19	15	Cell Cycle, Protein Synthesis, Lipid Metabolism	5-hydroxytryptamine,AGT,ALCAM,alcohol group acceptor phosphotransferase,B4GALT5,CCNG2,CD38,CPNE8,CSNK1A1,DNAJC3,EGFR,EIF2AK2,EIF2S1,HBD,HIPK1,HLA-DOA,IDH1,IFI6,IFNA5,IFNA6,IFNG,INSR,IRS3,KPNA1,MAPK3,PIF,PPP1R14A,PRKRIR,PTN,RAB27B,SCAMP1,SOCS6,SPIN1,TRAK2,UNC13D
14	17	13	Gene Expression, Cellular Assembly and Organization, Cellular Compromise	AHR,BAZ1B,CSNK2A1,DDX24,ELANE,ELN,EXOSC8,FAM129A,FCN1,GOLGA2,MAN2A1,MAP4,MLLT10,MYC,NDEL1,POLR2A,PTN,RAB2A,RPP14,RPP30,SCFD1,SF3B3,SLC30A9,SMARCB1,SMARCC1,SMARCE1,SS18,TES,TLN1,UROD,USO1,XRN1,YEATS4,ZFR,ZNF281
15	16	13	Cell Cycle, Cellular Assembly and Organization, DNA Replication, Recombination, and Repair	BEND3,CEBPZ,CLDN15,COPS8,CSDA,CUL4A,DDB2,DDX17,DTL,EPHA2,GTSE1,HMGB2,HNRNPA1,MIS12,NDC80,NFYB,NUSAP1,PHLDA3,RFWD2 (includes EG:64326),RREB1,SAE1,SENP3,SHC1,SHCBP1,SPC24,SUMO1,TOM1L1,TOP2B,TP53,UBXN7,VPRBP,XPC,ZNF148,ZW10,ZWINT (includes EG:11130)
16	12	10	Energy Production, Nucleic Acid Metabolism, Small Molecule Biochemistry	API5,BAIAP2,BIRC2,CBLN1,CBLN3,COX4I2,COX5B,CYCS (includes EG:54205),CYFIP2 (includes EG:26999),Dynamin,ENO1,ESRRA,FICD,GPX4,GSN,GSTK1,HTT,IFT57,LIN7B,NFE2L1,PDXDC1,PHB2,phosphatidylinositol,PINK1,PITPNC1,PPL,Profilin,REN2,RFWD3,SMC2,SNRPA1,TFAM,UBE2N,UQCRC1,VDAC3
17	12	10	Post-Translational Modification, Cell Morphology, Cellular Function and Maintenance	ARHGAP32,BECN1,C7ORF64,CDC25A,CDCA5,CDKN2A,COPS6,DIS3L2,DNMT3B,E2F6,EED,EZH2,GOPC,HIST3,HMGB2,HNRNPA2B1,MIR181B2,ONECUT1,RAB6A,RBBP7,RBM5,SCP2,SERBP1,STT3A,SUMO2 (includes EG:6613),SUZ12,thyroid hormone,TMEM97,TRIM28,TWIST1,VIM,VWA5A,ZFP91,ZMYM4,ZNF827
18	2	1	Amino Acid Metabolism, Post-Translational Modification, Small Molecule Biochemistry	PGAP1,SIRT3
19	2	1	Antigen Presentation, Cancer, Cardiac Infarction	CSF1,MYO1G
20	2	1	RNA Post-Transcriptional Modification	SFRS12,SFRS2B
21	2	1	Lipid Metabolism, Small Molecule Biochemistry	FAR2,long-chain-fatty-acyl-CoA reductase
22	2	1		ODF3B,phosphorylase
23	2	1	Cell Death, Cellular Growth and Proliferation, Embryonic Development	G2E3,LST1,WDR6 (includes EG:11180)
24	2	1	Post-Translational Modification, Protein Synthesis, Lipid Metabolism	PDSS1,trans-hexaprenyltranstransferase,trans-octaprenyltranstransferase
