# Supplementary material for: The HIV-1 gp120/V3 modifies the response of uninfected CD4 T cells to antigen presentation: mapping of the specific transcriptional signature
Source: J Transl Med. 2011 Sep 24;9:160. doi: 10.1186/1479-5876-9-160 (PMC3203262; doi:10.1186/1479-5876-9-160)
Supplement: Additional file 4 — Enriched canonical pathways identified by IPA. [file 1479-5876-9-160-S4.XLS]

## Sheet: IPA
© 2000-2010 Ingenuity Systems, Inc. All rights reserved.
Ingenuity Canonical Pathways	-log(p-value)	Ratio	Molecules
AMPK Signaling	3,11E00	5,62E-02	KAT2B, PIK3R1, CPT1B, PRKAR1B, PDPK1, HMGCR, AK2, PPP2R1B, PPAT
Breast Cancer Regulation by Stathmin1	2,58E00	5,13E-02	ROCK1, PAK1, PPP1R10, CAMK1D, PIK3R1, PRKAR1B, PPP1CB, UHMK1, PPP2R1B, CDK1
Mitotic Roles of Polo-Like Kinase	2,28E00	8,2E-02	CCNB1, CDC20, PPP2R1B, CDK1, KIF11
EIF2 Signaling	2,26E00	6E-02	EIF3B, PIK3R1, EIF4A1, PDPK1, PPP1CB, EIF2S1
Cell Cycle: G2/M DNA Damage Checkpoint Regulation	2,17E00	9,09E-02	KAT2B, CCNB1, TOP2A, CDK1
CD28 Signaling in T Helper Cells	2,13E00	5,3E-02	ACTR2, HLA-DOA, PAK1, NFAT5, CD80, PIK3R1, PDPK1
Regulation of eIF4 and p70S6K Signaling	1,8E00	4,58E-02	EIF3B, PIK3R1, EIF4A1, PDPK1, EIF2S1, PPP2R1B
Sonic Hedgehog Signaling	1,78E00	9,38E-02	CCNB1, PRKAR1B, CDK1
Regulation of Actin-based Motility by Rho	1,64E00	5,56E-02	ROCK1, ACTR2, PAK1, WASL (includes EG:8976), PPP1CB
Biosynthesis of Steroids	1,62E00	2,34E-02	SQLE, PDSS1, HMGCR
Glucocorticoid Receptor Signaling	1,62E00	3,6E-02	GTF2A2, KAT2B, NFAT5, HSPA1A, MED1, PIK3R1, NRIP1, IL4, BCL2, UBE2I
Integrin Signaling	1,54E00	4,06E-02	ROCK1, ACTR2, ARF1, PAK1, WASL (includes EG:8976), PIK3R1, PPP1CB, RAP2A
Protein Ubiquitination Pathway	1,53E00	4E-02	USP31, PSMD7, CDC20, FBXW7, SMURF2, USP33, UBE2C, UBE2I
p53 Signaling	1,51E00	5,43E-02	KAT2B, CCND2, MED1, PIK3R1, BCL2
Docosahexaenoic Acid (DHA) Signaling	1,43E00	6,25E-02	PIK3R1, PDPK1, BCL2
Nicotinate and Nicotinamide Metabolism	1,39E00	3,76E-02	PAK1, CSNK1A1, CD38, NAMPT, CDK1
IL-4 Signaling	1,37E00	5,48E-02	HLA-DOA, NFAT5, PIK3R1, IL4
Endoplasmic Reticulum Stress Pathway	1,33E00	1,11E-01	DNAJC3, EIF2S1
Role of Pattern Recognition Receptors in Recognition of Bacteria and Viruses	1,31E00	5E-02	IRF7, TLR5, PIK3R1, EIF2S1
Dopamine Receptor Signaling	1,31E00	4,44E-02	PPP1R10, PRKAR1B, PPP1CB, PPP2R1B
ERK/MAPK Signaling	1,31E00	3,7E-02	PAK1, PPP1R10, PIK3R1, PRKAR1B, PPP1CB, DUSP4, PPP2R1B
iCOS-iCOSL Signaling in T Helper Cells	1,27E00	4,13E-02	HLA-DOA, NFAT5, CD80, PIK3R1, PDPK1
Cdc42 Signaling	1,26E00	4,03E-02	ACTR2, PAK1, WASL (includes EG:8976), PPP1CB, EXOC7
Allograft Rejection Signaling	1,25E00	5,08E-02	HLA-DOA, CD80, IL4
Autoimmune Thyroid Disease Signaling	1,2E00	4,92E-02	HLA-DOA, CD80, IL4
Airway Inflammation in Asthma	1,12E00	1,67E-01	IL4
VEGF Signaling	1,09E00	4,17E-02	ROCK1, PIK3R1, EIF2S1, BCL2
CDK5 Signaling	1,08E00	4,35E-02	PPP1R10, PRKAR1B, PPP1CB, PPP2R1B
FAK Signaling	1,08E00	4,04E-02	PAK1, HMMR, PIK3R1, PDPK1
Altered T Cell and B Cell Signaling in Rheumatoid Arthritis	1,08E00	4,4E-02	HLA-DOA, TLR5, CD80, IL4
Lymphotoxin β Receptor Signaling	1,06E00	4,92E-02	PIK3R1, TRAF4, PDPK1
Nur77 Signaling in T Lymphocytes	1,02E00	4,69E-02	HLA-DOA, CD80, BCL2
RAR Activation	1,01E00	3,35E-02	KAT2B, MED1, PIK3R1, PRKAR1B, PDPK1, NRIP1
CTLA4 Signaling in Cytotoxic T Lymphocytes	9,96E-01	4,12E-02	HLA-DOA, CD80, PIK3R1, PPP2R1B
Insulin Receptor Signaling	9,72E-01	3,6E-02	PPP1R10, PIK3R1, PRKAR1B, PDPK1, PPP1CB
IL-15 Signaling	9,39E-01	4,48E-02	PIK3R1, IL4, BCL2
mTOR Signaling	9,11E-01	3,25E-02	EIF3B, PIK3R1, EIF4A1, PDPK1, PPP2R1B
Erythropoietin Signaling	8,93E-01	4E-02	EPOR, PIK3R1, PDPK1
Activation of IRF by Cytosolic Pattern Recognition Receptors	8,79E-01	4,11E-02	DHX58, IRF7, ZBP1
RhoA Signaling	8,52E-01	3,77E-02	ROCK1, ACTR2, RAPGEF2, SEPT9
Cell Cycle Regulation by BTG Family Proteins	8,51E-01	5,71E-02	CNOT7, PPP2R1B
CCR3 Signaling in Eosinophils	8,31E-01	3,42E-02	ROCK1, PAK1, PIK3R1, PPP1CB
LXR/RXR Activation	8,23E-01	3,49E-02	LDLR, ABCG1, HMGCR
T Helper Cell Differentiation	8,23E-01	4,17E-02	HLA-DOA, CD80, IL4
B Cell Development	8,12E-01	5,41E-02	HLA-DOA, CD80
Germ Cell-Sertoli Cell Junction Signaling	8,09E-01	3,23E-02	PAK1, WASL (includes EG:8976), PIK3R1, PDPK1, CTNND1
Small Cell Lung Cancer Signaling	7,97E-01	3,37E-02	PIK3R1, TRAF4, BCL2
Nitric Oxide Signaling in the Cardiovascular System	7,97E-01	3,26E-02	PIK3R1, PRKAR1B, SLC7A1
Pathogenesis of Multiple Sclerosis	7,91E-01	1,11E-01	CXCL11
FcγRIIB Signaling in B Lymphocytes	7,75E-01	3,57E-02	PIK3R1, PDPK1
Production of Nitric Oxide and Reactive Oxygen Species in Macrophages	7,67E-01	2,72E-02	PPP1R10, PIK3R1, PPP1CB, PPP2R1B, IL4
PKCθ Signaling in T Lymphocytes	7,61E-01	2,88E-02	HLA-DOA, NFAT5, CD80, PIK3R1
Pyrimidine Metabolism	7,43E-01	2,17E-02	ENTPD4, RRM2, TYMP, AICDA, POLE
Ceramide Signaling	7,25E-01	3,49E-02	PIK3R1, PPP2R1B, BCL2
Molecular Mechanisms of Cancer	7,23E-01	2,45E-02	TCF4, PAK1, CCND2, PIK3R1, PRKAR1B, AURKA, CTNND1, BCL2, RAP2A
Cardiac β-adrenergic Signaling	7,15E-01	2,88E-02	PPP1R10, PRKAR1B, PPP1CB, PPP2R1B
p70S6K Signaling	7,06E-01	3,12E-02	PIK3R1, PDPK1, PPP2R1B, IL4
PI3K/AKT Signaling	7,06E-01	2,9E-02	PIK3R1, PDPK1, PPP2R1B, BCL2
Prostate Cancer Signaling	7,03E-01	3,16E-02	PIK3R1, PDPK1, BCL2
Actin Cytoskeleton Signaling	6,92E-01	2,63E-02	ROCK1, ACTR2, PAK1, WASL (includes EG:8976), PIK3R1, PPP1CB
Melanocyte Development and Pigmentation Signaling	6,81E-01	3,41E-02	PIK3R1, PRKAR1B, BCL2
Communication between Innate and Adaptive Immune Cells	6,81E-01	3E-02	TLR5, CD80, IL4
Role of Osteoblasts, Osteoclasts and Chondrocytes in Rheumatoid Arthritis	6,8E-01	2,65E-02	TCF4, NFAT5, PIK3R1, CSNK1A1, IL4, BCL2
Cleavage and Polyadenylation of Pre-mRNA	6,78E-01	8,33E-02	PAPOLA
Graft-versus-Host Disease Signaling	6,63E-01	4,08E-02	HLA-DOA, CD80
Ovarian Cancer Signaling	6,55E-01	2,99E-02	TCF4, PIK3R1, PRKAR1B, BCL2
TR/RXR Activation	6,51E-01	3,16E-02	LDLR, MED1, PIK3R1
PAK Signaling	6,51E-01	2,94E-02	PAK1, WASL (includes EG:8976), PIK3R1
Apoptosis Signaling	6,51E-01	3,33E-02	ROCK1, CDK1, BCL2
Role of RIG1-like Receptors in Antiviral Innate Immunity	6,49E-01	3,92E-02	DHX58, IRF7
Calcium Signaling	6,34E-01	2,48E-02	NFAT5, CAMK1D, PRKAR1B, CAMKK2, RAP2A
PPAR Signaling	6,22E-01	3,06E-02	MED1, NRIP1, AIP
Role of NFAT in Regulation of the Immune Response	6,21E-01	2,53E-02	HLA-DOA, NFAT5, CD80, PIK3R1, CSNK1A1
Purine Metabolism	6,15E-01	1,85E-02	ENTPD4, RSF1, ATP1B1, RRM2, TYMP, AK2, PPAT, POLE
Semaphorin Signaling in Neurons	6,09E-01	4,08E-02	ROCK1, PAK1
G Beta Gamma Signaling	6,03E-01	2,56E-02	PAK1, PRKAR1B, PDPK1
PTEN Signaling	6,03E-01	2,86E-02	PIK3R1, PDPK1, BCL2
ATM Signaling	5,96E-01	3,85E-02	CCNB1, CDK1
Amyotrophic Lateral Sclerosis Signaling	5,94E-01	2,75E-02	PAK1, PIK3R1, BCL2
Polyamine Regulation in Colon Cancer	5,94E-01	4,55E-02	TCF4
Aryl Hydrocarbon Receptor Signaling	5,87E-01	2,61E-02	CCND2, MED1, NRIP1, AIP
Inositol Phosphate Metabolism	5,87E-01	2,3E-02	PAK1, PIK3R1, CSNK1A1, CDK1
Endometrial Cancer Signaling	5,84E-01	3,57E-02	PIK3R1, PDPK1
Role of NFAT in Cardiac Hypertrophy	5,77E-01	2,44E-02	LIF, CAMK1D, PIK3R1, PRKAR1B, CSNK1A1
Fcγ Receptor-mediated Phagocytosis in Macrophages and Monocytes	5,77E-01	2,97E-02	ACTR2, PAK1, PIK3R1
IGF-1 Signaling	5,77E-01	3E-02	PIK3R1, PRKAR1B, PDPK1
RAN Signaling	5,7E-01	4,35E-02	KPNA1
Neuropathic Pain Signaling In Dorsal Horn Neurons	5,68E-01	2,97E-02	CAMK1D, PIK3R1, PRKAR1B
Amyloid Processing	5,61E-01	3,45E-02	PRKAR1B, CSNK1A1
Fc Epsilon RI Signaling	5,6E-01	2,94E-02	PIK3R1, PDPK1, IL4
Leukocyte Extravasation Signaling	5,59E-01	2,63E-02	ROCK1, WASL (includes EG:8976), CLDN15, PIK3R1, CTNND1
Glioma Invasiveness Signaling	5,49E-01	3,51E-02	HMMR, PIK3R1
N-Glycan Biosynthesis	5,49E-01	2,17E-02	B4GALT5, STT3A
Rac Signaling	5,2E-01	2,54E-02	ACTR2, PAK1, PIK3R1
Renin-Angiotensin Signaling	5,12E-01	2,56E-02	PAK1, PIK3R1, PRKAR1B
Granzyme A Signaling	5,07E-01	5E-02	SET
Synaptic Long Term Potentiation	4,98E-01	2,68E-02	PPP1R10, PRKAR1B, PPP1CB
Role of NANOG in Mammalian Embryonic Stem Cell Pluripotency	4,98E-01	2,8E-02	RIF1, LIF, PIK3R1
Clathrin-mediated Endocytosis Signaling	4,95E-01	2,52E-02	ACTR2, WASL (includes EG:8976), LDLR, PIK3R1
DNA Methylation and Transcriptional Repression Signaling	4,89E-01	4,35E-02	CHD4
Natural Killer Cell Signaling	4,83E-01	2,7E-02	PAK1, KLRB1, PIK3R1
fMLP Signaling in Neutrophils	4,83E-01	2,42E-02	ACTR2, NFAT5, PIK3R1
Angiopoietin Signaling	4,78E-01	2,86E-02	PAK1, PIK3R1
Myc Mediated Apoptosis Signaling	4,78E-01	3,17E-02	PIK3R1, BCL2
Macropinocytosis Signaling	4,69E-01	2,86E-02	PAK1, PIK3R1
Type I Diabetes Mellitus Signaling	4,63E-01	2,52E-02	HLA-DOA, CD80, BCL2
Growth Hormone Signaling	4,6E-01	2,86E-02	PIK3R1, PDPK1
Non-Small Cell Lung Cancer Signaling	4,51E-01	2,56E-02	PIK3R1, PDPK1
Tight Junction Signaling	4,5E-01	2,45E-02	CLDN15, PRKAR1B, CSDA, PPP2R1B
Estrogen Receptor Signaling	4,49E-01	2,54E-02	KAT2B, MED1, NRIP1
Agrin Interactions at Neuromuscular Junction	4,43E-01	3,03E-02	PAK1, AGRN
Neurotrophin/TRK Signaling	4,43E-01	2,74E-02	PIK3R1, PDPK1
Wnt/β-catenin Signaling	4,39E-01	2,48E-02	SOX4, TCF4, CSNK1A1, PPP2R1B
Renal Cell Carcinoma Signaling	4,26E-01	2,82E-02	PAK1, PIK3R1
Acute Phase Response Signaling	4,19E-01	2,34E-02	HAMP, TCF4, PIK3R1, PDPK1
Hypoxia Signaling in the Cardiovascular System	4,18E-01	2,9E-02	UBE2C, UBE2I
LPS-stimulated MAPK Signaling	4,1E-01	2,56E-02	PAK1, PIK3R1
IL-3 Signaling	4,1E-01	2,78E-02	PAK1, PIK3R1
Chemokine Signaling	4,1E-01	2,74E-02	CAMK1D, PPP1CB
IL-8 Signaling	4,09E-01	2,19E-02	ROCK1, CCND2, PIK3R1, BCL2
Hereditary Breast Cancer Signaling	4,01E-01	2,33E-02	CCNB1, PIK3R1, CDK1
Ephrin Receptor Signaling	3,99E-01	2,08E-02	ROCK1, ACTR2, PAK1, WASL (includes EG:8976)
IL-17 Signaling	3,95E-01	2,74E-02	PIK3R1, CXCL11
FLT3 Signaling in Hematopoietic Progenitor Cells	3,88E-01	2,7E-02	PIK3R1, PDPK1
Cytotoxic T Lymphocyte-mediated Apoptosis of Target Cells	3,86E-01	3,03E-02	BCL2
Leptin Signaling in Obesity	3,81E-01	2,44E-02	PIK3R1, PRKAR1B
Role of Macrophages, Fibroblasts and Endothelial Cells in Rheumatoid Arthritis	3,71E-01	2E-02	ROCK1, TCF4, NFAT5, TLR5, PIK3R1, TRAF4, CSNK1A1
Xenobiotic Metabolism Signaling	3,66E-01	2,11E-02	CAMK1D, MED1, PIK3R1, NRIP1, PPP2R1B, AIP
Human Embryonic Stem Cell Pluripotency	3,63E-01	2,05E-02	TCF4, PIK3R1, PDPK1
Acute Myeloid Leukemia Signaling	3,6E-01	2,47E-02	TCF4, PIK3R1
Role of Wnt/GSK-3β Signaling in the Pathogenesis of Influenza	3,6E-01	2,53E-02	TCF4, CSNK1A1
Mitochondrial Dysfunction	3,58E-01	1,81E-02	COX4I2, CPT1B, COX15
Aldosterone Signaling in Epithelial Cells	3,54E-01	2,13E-02	PIK3R1, PDPK1
Coagulation System	3,52E-01	3,33E-02	F5
Citrate Cycle	3,52E-01	1,72E-02	IDH1
Regulation of IL-2 Expression in Activated and Anergic T Lymphocytes	3,41E-01	2,25E-02	NFAT5, CD80
O-Glycan Biosynthesis	3,41E-01	2,17E-02	GCNT1
IL-9 Signaling	3,41E-01	2,7E-02	PIK3R1
Role of CHK Proteins in Cell Cycle Checkpoint Control	3,22E-01	2,86E-02	CDK1
TWEAK Signaling	3,22E-01	2,63E-02	BAG4
Thrombin Signaling	3,14E-01	1,99E-02	ROCK1, CAMK1D, PIK3R1, PDPK1
Oncostatin M Signaling	3,12E-01	2,86E-02	CHI3L1
Virus Entry via Endocytic Pathways	3,12E-01	2,13E-02	PIK3R1, CXADR
Systemic Lupus Erythematosus Signaling	3,06E-01	1,9E-02	NFAT5, CD80, PIK3R1
Phenylalanine Metabolism	3,04E-01	9,26E-03	DHCR24
Inositol Metabolism	3,01E-01	2,06E-02	DHCR24, SC4MOL
Neuregulin Signaling	2,96E-01	1,98E-02	PIK3R1, PDPK1
Neuroprotective Role of THOP1 in Alzheimer's Disease	2,95E-01	2E-02	PRKAR1B
Antigen Presentation Pathway	2,95E-01	2,56E-02	HLA-DOA
Protein Kinase A Signaling	2,93E-01	1,91E-02	ROCK1, TCF4, NFAT5, PPP1R10, PRKAR1B, PPP1CB
Axonal Guidance Signaling	2,87E-01	1,8E-02	ROCK1, ACTR2, PAK1, WASL (includes EG:8976), NFAT5, PIK3R1, PRKAR1B
April Mediated Signaling	2,87E-01	2,38E-02	NFAT5
Notch Signaling	2,87E-01	2,38E-02	JAG1
Glutamate Metabolism	2,87E-01	1,3E-02	PPAT
G-Protein Coupled Receptor Signaling	2,85E-01	1,9E-02	PIK3R1, PRKAR1B, PDPK1, DUSP4
SAPK/JNK Signaling	2,8E-01	2,04E-02	PIK3R1, DUSP4
Starch and Sucrose Metabolism	2,8E-01	1,06E-02	ODF3B, TYMP
B Cell Activating Factor Signaling	2,72E-01	2,27E-02	NFAT5
HMGB1 Signaling	2,71E-01	2,04E-02	KAT2B, PIK3R1
Crosstalk between Dendritic Cells and Natural Killer Cells	2,71E-01	2,04E-02	CD80, IL4
Role of PKR in Interferon Induction and Antiviral Response	2,64E-01	2,17E-02	EIF2S1
Glioma Signaling	2,57E-01	1,79E-02	CAMK1D, PIK3R1
T Cell Receptor Signaling	2,57E-01	1,87E-02	NFAT5, PIK3R1
CXCR4 Signaling	2,55E-01	1,82E-02	ROCK1, PAK1, PIK3R1
cAMP-mediated Signaling	2,55E-01	1,94E-02	CAMK1D, PRKAR1B, DUSP4
HGF Signaling	2,52E-01	1,96E-02	PAK1, PIK3R1
Melanoma Signaling	2,51E-01	2,17E-02	PIK3R1
Thyroid Cancer Signaling	2,51E-01	2,27E-02	TCF4
EGF Signaling	2,44E-01	2,04E-02	PIK3R1
Pancreatic Adenocarcinoma Signaling	2,35E-01	1,77E-02	PIK3R1, BCL2
TNFR1 Signaling	2,26E-01	1,96E-02	PAK1
Toll-like Receptor Signaling	2,14E-01	1,85E-02	TLR5
CNTF Signaling	2,09E-01	1,92E-02	PIK3R1
Phototransduction Pathway	2,04E-01	1,61E-02	PRKAR1B
Keratan Sulfate Biosynthesis	1,99E-01	1,89E-02	B4GALT5
CD27 Signaling in Lymphocytes	1,99E-01	1,75E-02	CD70
Thrombopoietin Signaling	1,99E-01	1,69E-02	PIK3R1
