# Supplementary material for: The HIV-1 gp120/V3 modifies the response of uninfected CD4 T cells to antigen presentation: mapping of the specific transcriptional signature
Source: J Transl Med. 2011 Sep 24;9:160. doi: 10.1186/1479-5876-9-160 (PMC3203262; doi:10.1186/1479-5876-9-160)
Supplement: Additional file 5 — CCNB1 mRNA_kinetics. [file 1479-5876-9-160-S5.XLS]

## Sheet: Sheet1
						Donor 1		Donor 2		Donor 3
				CCNB1		mean	sd	mean	sd	mean	sd
					4 h	0.147767	0.0200302	0.0586217	0.00471955	0.185086	0.00705206
					8 h	1.60073	0.909995	0.0427112	0.111495	1.64457	0.0446054
					16 h	2.32014	0.123559	0.783208	0.0649507	1.34685	0.227113
					24 h	0.347718	0.0191079	1.63699	0.124286	3.23484	0.0635894
